# Supplementary material for: Evaluation of the virtual learning environment by school students and their parents in Saudi Arabia during the COVID-19 pandemic after school closure
Source: PLoS One. 2022 Nov 2;17(11):e0275397. doi: 10.1371/journal.pone.0275397 (PMC9629622; doi:10.1371/journal.pone.0275397)
Supplement: S1 Data — (ZIP) [file pone.0275397.s002.zip]

Archive with 1 entries (1 files):
- VLE Data.csv
