# Supplementary material for: Evaluation of the virtual learning environment by school students and their parents in Saudi Arabia during the COVID-19 pandemic after school closure
Source: PLoS One. 2022 Nov 2;17(11):e0275397. doi: 10.1371/journal.pone.0275397 (PMC9629622; doi:10.1371/journal.pone.0275397)
Supplement: S1 Data — (ZIP) [file pone.0275397.s002.zip › VLE Data.csv]

id	language	Nationality	Region	Region1	Area	Relation	Childs	Child_Age	Gnder	Grade_Stage	Grade	Father_Age	Father_Education	Father_Job	Mother_Age	Mother_Education	Mother_Job	Q1	Q2	Q3	Q4	Q5	Q6	Q7	Q8	Q9	Q10	Q11	Q12	Q13a	Q14a	Q15	Q16a	Q17a	Q18a	Q19a	Q20	Q21	Q22a	Q23a	Q24	Comments_SQ001	Comments_SQ002	Comments_SQ003	Q13	Q14	Q16	Q17	Q18
244.0	ar	1	2	2	5	2	6	6.0	2	1	1	50.0	2	4	44.0	3	1	2	1	2	2	2	2	1	4	2	2	2	2	4	2	2	2	2	2	1	4	2	1	1	5	المشكلة الأكثر مواجهة لي هو ان طفلتي لاتستطع البقاء لمدة طويلة لإتمام الواجب او سماع الدرس لانها تشعر بالملل			2	4	4	4	4
1430.0	ar	1	2	2	5	3	1	6.0	1	1	1	24.0	3	1	23.0	3	2	3	3	2	2	2	3	3	4	4	2	2	4	4	4	2	4	3	2	2	4	2	4	4	2				2	2	2	3	4
2388.0	en	1	2	2	4	2	1	6.0	2	1	1	23.0	2	1	22.0	3	3	5	5	5	5	3	4	4	4	4	4	4	4	4	4	3	3	5	2	4	5	3	3	4	5				2	2	3	1	4
2776.0	ar	1	2	2	5	2	3	6.0	1	1	1	49.0	1	2	32.0	1	3	2	2	2	2	2	2	2	2	2	2	2	2	4	4	2	4	4	4	4	2	2	4	4	2	لا اوافق			2	2	2	2	2
220.0	en	1	2	2	5	2	1	6.0	1	1	1	34.0	4	1	34.0	4	1	4	4	4	4	4	4	4	4	4	4	4	4	2	2	4	2	1	1	1	5	5	1	1	5				4	4	4	5	5
509.0	en	2	2	2	4	1	1	6.0	1	1	1	30.0	1	3	27.0	2	3	4	4	4	4	4	4	2	4	4	4	4	4	2	2	4	2	2	2	2	4	4	2	2	4				4	4	4	4	4
377.0	en	1	1	1	2	2	2	6.0	2	1	1	36.0	3	1	32.0	3	1	3	4	3	2	2	4	4	4	2	2	4	4	4	4	3	1	1	1	1	2	2	4	4	4				2	2	5	5	5
157.0	ar	1	2	2	5	1	3	5.0	1	1	1	37.0	3	1	35.0	4	1	3	4	3	3	4	3	4	3	3	3	3	3	1	3	4	3	2	2	3	3	3	2	4	4				5	3	3	4	4
548.0	ar	1	1	1	2	2	2	5.0	1	1	1	33.0	4	1	28.0	3	3	4	4	4	4	1	4	4	4	1	3	4	4	4	4	3	1	1	1	1	5	2	2	2	4				2	2	5	5	5
734.0	ar	1	2	2	5	2	1	5.0	1	1	1	34.0	4	1	33.0	4	1	4	3	3	3	2	2	2	4	3	5	5	4	5	5	3	2	1	1	1	4	4	2	4	3				1	1	4	5	5
1967.0	ar	1	2	2	5	1	1	5.0	2	1	1	36.0	3	1	29.0	3	3	3	3	3	3	2	2	2	2	2	2	2	2	2	2	2	1	1	1	1	3	2	2	2	2				4	4	5	5	5
302.0	en	1	3	3	12	2	2	5.0	2	1	1	32.0	3	1	32.0	3	1	1	1	1	1	1	1	1	1	1	1	1	1	5	3	1	1	1	1	1	1	1	1	3	3				1	3	5	5	5
767.0	en	1	2	2	5	2	2	5.0	1	1	1	40.0	4	1	32.0	4	3	3	2	2	2	2	2	2	2	2	2	2	2	4	4	2	4	4	4	4	2	2	4	4	2				2	2	2	2	2
784.0	en	1	2	2	5	2	1	5.0	1	1	1	32.0	3	1	32.0	3	1	2	3	2	2	2	3	3	4	4	3	3	3	3	3	3	2	2	1	2	2	2	2	2	4	Its really not convenient for working moms			3	3	4	4	5
687.0	ar	1	2	2	5	2	2	5.0	2	1	1	32.0	3	4	28.0	3	1	3	4	4	3	3	3	3	4	3	4	3	3	3	3	3	3	3	3	3	3	3	3	3	3				3	3	3	3	3
788.0	ar	1	2	2	5	2	2	5.0	1	1	1	40.0	4	1	33.0	4	1	2	3	2	3	4	3	4	4	4	2	2	2	4	2	2	5	1	1	1	1	1	5	5	1				2	4	1	5	5
214.0	ar	2	2	2	5	1	1	6.0	1	1	1	33.0	3	1	28.0	1	3	3	3	2	2	2	2	3	4	3	5	5	3	2	2	5	2	2	2	2	4	5	3	4	3				4	4	4	4	4
559.0	ar	1	1	1	2	2	1	6.0	1	1	1	34.0	3	1	30.0	3	3	3	4	2	2	2	3	4	4	2	2	3	4	2	2	2	1	1	1	1	3	3	2	3	3				4	4	5	5	5
91.0	en	2	2	2	5	1	3	6.0	2	1	1	36.0	4	1	34.0	3	3	2	4	3	2	1	4	4	3	2	4	2	4	5	5	3	2	1	1	1	3	1	1	5	3				1	1	4	5	5
139.0	ar	1	2	2	5	2	1	6.0	2	1	1	33.0	3	1	30.0	3	1	2	2	3	2	2	2	2	4	2	2	2	2	3	3	2	2	1	1	1	3	2	4	3	2				3	3	4	5	5
226.0	en	1	2	2	5	2	1	6.0	2	1	1	35.0	4	1	33.0	2	1	2	2	2	2	2	2	2	2	2	2	1	2	1	4	1	1	1	1	1	2	2	1	2	3				5	2	5	5	5
289.0	en	1	2	2	5	2	3	6.0	1	1	1	38.0	3	1	34.0	4	1	4	3	4	3	1	3	1	3	3	3	1	1	1	4	1	1	1	1	1	2	1	3	5	3				5	2	5	5	5
419.0	ar	1	1	1	2	2	2	6.0	2	1	1	36.0	3	3	35.0	4	1	2	3	2	3	2	1	2	2	1	2	4	4	4	2	2	1	1	1	1	3	2	1	2	4				2	4	5	5	5
432.0	ar	1	2	2	5	2	3	6.0	1	1	1	49.0	4	1	43.0	4	1	4	3	3	2	3	4	5	4	4	3	5	5	3	3	5	2	4	1	1	5	3	1	2	4				3	3	4	2	5
468.0	ar	1	2	2	5	2	1	6.0	1	1	1	45.0	3	4	40.0	3	3	1	2	2	2	1	2	1	3	1	2	1	2	4	4	2	1	1	1	1	2	2	1	3	2				2	2	5	5	5
649.0	ar	1	1	1	2	1	1	6.0	1	1	1	41.0	3	3	32.0	3	3	3	5	4	4	4	4	4	4	2	3	3	4	5	5	3	5	5	5	5	5	5	5	5	5				1	1	1	1	1
838.0	ar	1	2	2	4	2	1	6.0	1	1	1	37.0	3	1	31.0	3	4	4	3	3	2	2	3	2	2	2	1	3	3	4	4	2	2	2	2	2	4	3	3	3	4	لا ارغب ان يستمر طفلي في التعليم عن بعد			2	2	4	4	4
891.0	ar	1	2	2	5	3	4	6.0	2	1	1	55.0	4	1	40.0	4	3	3	2	3	2	1	5	4	3	2	4	4	3	5	5	3	1	1	1	1	3	5	5	4	4				1	1	5	5	5
1819.0	en	1	3	3	12	2	2	6.0	2	1	1	34.0	3	4	31.0	4	2	3	3	3	2	1	3	3	4	3	3	3	3	4	5	3	1	1	1	1	4	3	2	2	4				2	1	5	5	5
2418.0	ar	2	2	2	5	3	1	6.0	1	1	1	30.0	1	4	20.0	2	3	3	2	2	3	1	4	4	3	3	2	3	3	1	1	5	1	1	1	2	4	3	2	4	4				5	5	5	5	5
2665.0	ar	1	2	2	5	2	3	6.0	2	1	1	28.0	3	1	20.0	3	2	3	3	2	2	2	2	2	2	4	3	2	3	4	2	2	2	2	1	2	4	3	1	3	4				2	4	4	4	5
321.0	en	1	3	3	12	2	1	6.0	1	1	1	36.0	3	1	30.0	3	1	2	3	3	3	4	4	4	4	4	3	4	4	3	4	3	4	3	1	1	2	2	3	2	2				3	2	2	3	5
175.0	ar	2	2	2	5	2	2	6.0	1	1	1	33.0	3	1	31.0	3	3	2	2	3	2	1	3	2	4	2	2	3	2	4	4	3	1	1	1	1	2	2	1	4	2				2	2	5	5	5
2460.0	ar	1	2	2	5	2	2	6.0	2	1	1	36.0	4	1	35.0	4	1	4	3	3	4	2	2	4	4	3	3	2	2	4	4	3	1	1	1	1	5	2	2	4	4				2	2	5	5	5
205.0	ar	1	1	1	2	2	2	6.0	2	1	1	34.0	3	3	33.0	3	1	3	2	3	1	2	3	2	3	2	1	2	2	5	5	2	1	2	1	1	5	4	1	1	4				1	1	5	4	5
404.0	ar	1	5	5	10	2	2	6.0	2	1	1	36.0	3	2	29.0	3	3	3	2	3	2	1	3	3	3	3	3	3	2	3	3	1	1	2	3	1	1	2	1	2	1				3	3	5	4	3
151.0	ar	2	1	1	2	2	1	7.0	1	1	1	34.0	3	1	29.0	3	3	3	3	2	2	1	4	4	3	2	2	2	2	4	4	2	1	1	1	1	3	2	2	3	2				2	2	5	5	5
203.0	ar	1	2	2	5	2	2	7.0	2	1	1	37.0	4	1	30.0	3	3	4	4	2	2	1	4	3	3	2	3	2	2	3	3	4	3	2	2	3	1	1	5	3	2				3	3	3	4	4
2027.0	ar	1	2	2	5	2	2	7.0	2	1	1	36.0	2	1	31.0	3	3	1	1	1	1	1	2	2	2	2	2	2	2	3	2	3	1	1	1	1	2	2	1	1	5				3	4	5	5	5
2062.0	ar	1	1	1	2	2	2	7.0	1	1	1	35.0	3	1	31.0	4	1	3	4	3	2	2	4	2	4	2	2	3	4	4	4	2	1	1	1	1	2	2	3	3	2	بما أنني محاضرة في احد الجامعات فقد أخذ مني التعليم الالكتروني الكثير من ىثتي مما اثر على وقتس مع اطفالي، مشكلة التعليم الالكتروني انه يخلط العمل مع الحياة الشخصية وبالنسبة لي يحتاج متطلبات وجهد اكبر من التعليم التقليدي			2	2	5	5	5
2085.0	ar	1	2	2	4	2	2	7.0	1	1	1	29.0	3	1	27.0	3	3	4	4	4	4	3	3	4	4	3	3	3	3	4	3	3	1	2	2	2	4	3	4	4	4				2	3	5	4	4
2621.0	ar	1	4	4	6	2	1	7.0	1	1	1	35.0	2	1	29.0	4	3	5	3	3	3	1	3	3	3	3	3	4	4	2	3	3	1	1	1	1	4	3	3	3	3	لا			4	3	5	5	5
2667.0	ar	1	2	2	5	2	6	7.0	2	1	1	56.0	4	1	41.0	3	1	4	4	4	5	3	4	1	2	1	2	3	4	3	2	3	4	3	3	3	4	3	2	4	3				3	4	2	3	3
2706.0	ar	1	2	2	5	2	2	7.0	2	1	1	37.0	4	1	30.0	3	3	2	2	1	2	1	2	2	2	2	1	1	1	1	1	1	3	3	3	3	1	1	3	3	1				5	5	3	3	3
329.0	en	1	2	2	5	2	1	7.0	1	1	1	50.0	3	1	45.0	2	3	2	3	1	2	2	2	2	4	3	2	2	2	4	4	3	1	1	1	1	4	2	1	1	3	قلة تركيز الطفل وانشغاله بالابتوب والجهاز تساهم في تشتت ذهنه وعدم فهم الدرس			2	2	5	5	5
350.0	en	1	2	2	5	2	3	7.0	1	1	1	36.0	3	1	36.0	3	1	5	5	4	4	3	5	4	4	4	4	5	5	4	4	3	4	1	1	1	4	2	1	4	5	التعليم من المنزل مناسب ولكن الجهد الأكبر كان يقع على عاتقي اكثر من المعلمين في التدريس ويستنفذ مني طاقة وجهد وخاصة اني موظفة			2	2	2	5	5
441.0	en	1	2	2	5	2	3	7.0	1	1	1	41.0	4	3	37.0	4	1	3	3	2	2	2	1	2	2	2	2	4	2	3	4	2	1	2	1	2	4	2	4	4	2	Depend on parents job and their time	Depend on the age of child as in early grade depend on parent	Provide a tab to the child is a must from school	3	2	5	4	5
539.0	en	2	2	2	5	2	2	7.0	2	1	1	34.0	4	1	34.0	3	3	3	3	4	5	1	1	1	4	3	3	3	2	4	4	4	1	1	1	1	3	2	2	4	2				2	2	5	5	5
635.0	en	1	1	1	2	2	2	7.0	2	1	1	36.0	3	1	31.0	3	3	4	4	5	3	2	3	2	3	3	2	4	4	5	5	3	1	2	1	1	5	5	5	2	4				1	1	5	4	5
980.0	en	1	2	2	5	2	2	7.0	1	1	1	34.0	4	1	31.0	4	3	4	4	4	5	2	4	4	5	5	3	5	5	4	4	4	1	1	1	1	5	5	4	5	5				2	2	5	5	5
1611.0	ar	1	4	4	3	2	1	7.0	1	1	1	37.0	2	1	32.0	3	1	5	5	5	5	5	4	5	4	5	5	5	5	5	5	5	5	5	3	4	5	5	5	5	5				1	1	1	1	3
1918.0	ar	1	2	2	5	1	2	7.0	1	1	1	32.0	4	1	26.0	3	3	5	5	5	5	2	5	3	5	5	5	5	5	1	1	5	1	1	1	1	5	4	3	3	4				5	5	5	5	5
2639.0	ar	1	5	5	9	1	1	7.0	1	1	1	35.0	3	1	27.0	3	1	4	3	3	4	3	1	1	4	3	1	2	2	4	2	3	1	1	1	1	5	4	3	2	5				2	4	5	5	5
2100.0	ar	1	2	2	5	2	1	7.0	2	1	1	36.0	3	4	31.0	3	3	4	5	4	2	2	2	4	4	4	2	4	2	4	1	2	1	1	1	1	5	2	5	5	5				2	5	5	5	5
412.0	en	1	2	2	5	2	4	7.0	1	1	1	44.0	3	1	36.0	3	1	5	5	3	2	5	2	2	4	4	4	2	2	4	2	4	4	4	2	4	4	2	4	2	4				2	4	2	2	4
2013.0	ar	1	5	5	8	2	1	7.0	2	1	1	32.0	3	1	31.0	3	3	4	4	4	2	3	3	3	4	3	4	4	4	2	4	4	2	2	2	2	5	5	4	4	4				4	2	4	4	4
276.0	ar	1	2	2	5	3	2	8.0	2	1	1	27.0	2	1	25.0	1	3	2	2	2	2	2	2	2	2	2	2	2	2	4	2	2	2	1	1	1	3	2	2	2	3				2	4	4	5	5
2001.0	ar	1	2	2	5	2	1	8.0	1	1	1	38.0	3	1	33.0	3	3	3	2	4	2	2	2	2	4	3	2	1	3	1	1	2	2	3	1	1	4	3	1	2	3				5	5	4	3	5
990.0	en	1	2	2	5	2	1	8.0	1	1	1	41.0	4	1	31.0	4	1	1	1	2	2	1	3	2	2	3	3	2	2	3	4	2	2	2	1	1	1	1	1	3	1				3	2	4	4	5
2071.0	ar	1	1	1	2	2	1	8.0	2	1	1	30.0	2	1	29.0	3	1	4	4	4	3	2	4	4	3	2	3	4	4	4	2	4	1	1	1	1	4	3	2	2	4				2	4	5	5	5
2554.0	ar	1	2	2	5	3	1	9.0	2	1	1	60.0	3	4	50.0	3	3	5	5	5	5	5	5	5	5	5	5	5	5	1	1	5	1	1	1	1	5	5	1	1	4				5	5	5	5	5
1307.0	ar	1	2	2	5	1	3	6.0	2	1	1	29.0	2	1	26.0	3	3	3	4	3	3	4	3	3	3	3	3	3	2	3	3	3	2	3	3	3	4	4	3	1	5				3	3	4	3	3
704.0	ar	2	1	1	2	2	3	6.0	2	1	1	37.0	4	1	35.0	3	3	1	1	1	1	1	1	1	1	1	1	1	1	3	2	1	1	3	1	2	5	1	1	3	5	المعلمة بدون المستوى عندها 60طالب	بعتقد 60طالبة محتقدر تدرسهم كما ينبغي	التعليم عن بعد للمدرستنا فشلت فيه فشل ضريع ايس لديها مسؤولية اتجاه الاطفال	3	4	5	3	5
2496.0	ar	1	2	2	5	2	5	6.0	2	1	1	32.0	3	1	42.0	3	1	3	2	3	1	2	2	4	3	2	1	2	2	3	2	1	1	1	2	2	3	1	3	2	1	التعليق لاتعليق			3	4	5	5	4
1016.0	ar	1	2	2	5	2	3	6.0	1	1	2	36.0	4	1	32.0	3	1	2	3	2	2	2	2	2	2	2	2	3	2	4	2	3	1	1	1	1	4	2	2	3	5				2	4	5	5	5
1413.0	ar	1	2	2	4	3	2	7.0	1	1	2	46.0	4	1	40.0	2	3	4	4	4	5	4	4	4	4	4	4	4	4	4	4	4	4	4	2	4	4	5	4	4	4				2	2	2	2	4
1639.0	ar	1	4	4	6	2	2	7.0	2	1	2	38.0	3	2	38.0	3	3	1	1	1	1	1	1	1	1	2	2	1	1	3	2	1	3	1	3	1	3	4	2	2	3	التعليم عن بعد سي جدا			3	4	3	5	3
508.0	en	1	2	2	5	2	4	7.0	2	1	2	45.0	3	1	45.0	3	1	4	2	2	2	2	3	3	3	2	2	2	2	4	2	2	2	2	2	2	2	2	2	2	3				2	4	4	4	4
2784.0	ar	1	2	2	5	2	3	7.0	2	1	2	59.0	3	4	49.0	4	3	3	3	4	5	2	5	5	5	4	4	5	5	4	3	4	3	2	1	1	4	3	1	1	4				2	3	3	4	5
467.0	en	1	2	2	5	2	3	7.0	1	1	2	40.0	4	1	35.0	3	1	3	3	3	2	2	4	5	3	4	5	5	4	5	4	2	2	1	1	1	2	2	1	1	3				1	2	4	5	5
1039.0	ar	1	2	2	4	1	3	7.0	1	1	2	55.0	3	2	43.0	3	3	3	3	3	3	2	3	3	3	3	2	2	2	4	2	1	1	1	1	1	3	2	3	2	2				2	4	5	5	5
1971.0	ar	1	1	1	2	1	2	7.0	2	1	2	35.0	3	1	40.0	3	1	4	4	5	4	3	4	3	4	3	3	4	5	5	4	4	1	2	1	1	4	4	3	2	4				1	2	5	4	5
132.0	en	2	2	2	5	1	4	7.0	1	1	2	43.0	4	1	36.0	2	4	3	3	4	3	2	4	3	4	3	4	2	3	2	4	4	2	1	1	1	4	4	2	1	4	During this Pandemic, the kids were having lack of Vitamin D deficiency due to which their productivity was not up to the mark.	Kids were having anxiety problem due to less social activities.	They were missing their friends and schools mates.	4	2	4	5	5
644.0	en	2	1	1	2	2	2	7.0	2	1	2	35.0	3	1	32.0	3	4	2	3	3	1	1	2	1	4	3	3	3	4	4	4	3	1	1	1	1	2	4	2	4	3				2	2	5	5	5
645.0	en	2	2	2	5	2	2	7.0	2	1	2	49.0	4	1	46.0	4	1	5	4	4	4	2	5	4	5	4	5	4	2	4	5	3	2	1	1	1	4	3	2	4	5	It was really a wonderful experience, atleast they finish their required skills. The only difficult part was just because I was also busy with the online teaching so sometimes managing it was a little difficult but the teachers did their part in an excellent way.			2	1	4	5	5
661.0	ar	2	1	1	2	3	3	7.0	2	1	2	43.0	3	1	40.0	3	3	2	2	1	1	1	2	2	4	3	2	3	3	4	4	2	5	5	2	1	2	1	5	4	1				2	2	1	1	4
1286.0	ar	1	2	2	5	1	2	7.0	1	1	2	62.0	1	3	60.0	1	3	5	2	5	5	2	5	5	4	4	1	1	2	3	4	2	5	3	2	3	2	1	1	2	3				3	2	1	3	4
1289.0	ar	1	2	2	5	1	2	7.0	2	1	2	35.0	4	1	28.0	3	3	3	2	2	2	1	3	2	3	3	3	3	2	5	5	3	1	1	1	1	4	2	4	5	4	أصعب ما في الموضوع هو أن طفلتي افتقدت المدرسة و مشاركة صديقاتها ومعلماتها و كان من الصعب التفاعل عن بعد			1	1	5	5	5
491.0	en	1	2	2	5	2	3	7.0	1	1	2	37.0	3	1	37.0	3	3	2	3	1	2	2	2	2	2	2	2	2	2	2	1	3	1	1	1	1	5	1	1	1	2				4	5	5	5	5
1313.0	ar	1	2	2	5	1	2	7.0	2	1	2	31.0	2	1	27.0	3	3	5	5	5	5	5	5	5	4	4	4	5	5	4	3	5	1	1	1	1	5	5	1	1	5				2	3	5	5	5
334.0	ar	1	2	2	5	2	1	8.0	2	1	2	36.0	3	4	34.0	4	1	4	5	5	5	5	5	5	5	5	5	5	5	5	5	4	1	1	1	1	5	5	2	5	5				1	1	5	5	5
417.0	ar	2	2	2	4	1	4	8.0	2	1	2	31.0	4	3	34.0	3	1	4	3	3	2	1	2	1	3	2	2	2	2	5	1	2	1	1	1	1	5	3	4	4	4	التعليم للمرحلة الاولية اولى وثاني وثالث ابتدائى يفضل مستقبلا في التدريس الالكتروني اضافة مقاطع اثرائية لكل درس بدل الشرح التقليدي وتكون المقاطع توضح العناصر وتشرحها بطريقة تناسب عمر الطفل	فالدروس التي قامت قناة عين بتحميلها واجتهد عليها المعلمون الافاضل لا تناسب ابدا للاطفال في هذا السن وتأتي لهم بالملل	فأرجو ان توفرو مقاطع تناسب اعمارهم او على شكل مسابقات او اسئلة واجوبة على شكل لعبة يقوم الطفل بحلها ويستمتع ايضا مع الدروس وجزاكم الله خيرا على ما تبذلونه من جهد في تطوير التعليم تحياتي لكم	1	5	5	5	5
601.0	ar	1	2	2	5	2	2	8.0	2	1	2	39.0	4	1	32.0	4	1	1	1	1	1	1	1	1	2	1	1	1	1	3	4	1	1	2	2	2	2	1	1	2	2	التعليم عن بعد غير مناسب للفئات العمرية الصغيرة حيث انها تتطلب تفرغ الوالدين للإشراف و المتابعة و هذا شبه مستحيل للموظفين خاصة انه اثناء الجائحة تم الاعتماد الكلي على المنزل في التدريس وليس فقط الواجبات المنزلية			3	2	5	4	4
1457.0	ar	1	2	2	5	1	2	8.0	1	1	2	35.0	3	1	28.0	3	1	2	2	2	3	1	3	3	4	2	2	4	3	4	2	4	1	1	1	1	3	4	2	3	3				2	4	5	5	5
2098.0	ar	1	2	2	5	2	4	8.0	2	1	2	48.0	3	1	38.0	4	1	4	4	3	3	4	4	4	4	1	2	5	5	4	3	2	2	3	2	2	2	2	2	4	3				2	3	4	3	4
2180.0	ar	1	2	2	5	3	2	8.0	2	1	2	30.0	3	1	29.0	3	3	3	4	3	4	4	2	2	2	2	1	2	2	4	4	2	4	4	1	1	2	2	4	4	2				2	2	2	2	5
251.0	ar	1	2	2	5	2	4	8.0	2	1	2	40.0	1	1	38.0	3	1	5	5	3	5	3	5	4	4	4	5	5	5	4	4	3	2	1	1	1	1	1	1	1	2	التعليم عن بعد مناسب للاطفال القادرين الاعتماد على نفسهم كليا غير ذلك لا			2	2	4	5	5
273.0	ar	1	2	2	5	1	2	8.0	1	1	2	32.0	3	1	29.0	3	1	4	3	4	3	3	3	3	3	3	3	4	4	4	4	3	3	2	2	2	2	2	2	4	3				2	2	3	4	4
357.0	ar	1	1	1	2	1	1	8.0	1	1	2	34.0	3	1	32.0	3	3	2	4	3	4	4	3	2	3	3	4	4	4	4	4	4	2	2	2	2	4	2	2	4	3				2	2	4	4	4
403.0	en	1	2	2	5	2	1	8.0	2	1	2	34.0	3	1	30.0	3	1	3	3	3	3	3	3	3	3	3	3	3	3	3	3	3	3	3	3	3	3	3	3	3	3				3	3	3	3	3
890.0	ar	1	2	2	4	2	3	8.0	2	1	2	40.0	3	1	37.0	3	1	2	2	3	3	2	2	2	2	2	1	1	1	1	2	2	1	1	1	1	3	2	2	2	4				5	4	5	5	5
964.0	ar	1	1	1	2	2	3	8.0	1	1	2	50.0	3	1	40.0	3	1	4	5	4	4	1	4	4	4	4	5	5	5	5	5	4	1	1	1	1	5	5	5	5	5	و تبقى المدرسة مكان التعليم الأفضل			1	1	5	5	5
1150.0	ar	1	2	2	5	1	1	8.0	2	1	2	34.0	4	1	28.0	3	3	3	4	3	2	1	2	3	4	2	1	1	3	1	1	4	1	1	1	1	3	4	4	4	4				5	5	5	5	5
1296.0	ar	1	2	2	5	2	3	8.0	1	1	2	34.0	4	1	33.0	3	3	5	4	5	5	5	5	5	5	5	4	5	5	3	4	5	3	2	1	1	4	5	4	3	4				3	2	3	4	5
1771.0	en	1	2	2	5	2	2	8.0	2	1	2	39.0	4	1	33.0	3	1	5	5	5	4	2	3	3	4	5	5	5	5	4	3	4	2	1	1	1	5	4	3	4	5				2	3	4	5	5
1879.0	ar	1	2	2	5	3	1	8.0	2	1	2	48.0	4	1	33.0	4	1	5	5	5	5	3	3	4	4	4	4	4	4	5	5	3	1	1	1	1	4	5	4	3	1				1	1	5	5	5
1943.0	ar	1	5	5	10	2	3	8.0	1	1	2	30.0	3	1	28.0	3	1	2	2	3	2	2	3	2	2	2	2	2	2	4	4	2	1	1	1	1	5	3	3	4	4				2	2	5	5	5
2519.0	en	1	3	3	12	2	2	8.0	1	1	2	34.0	3	1	32.0	3	1	3	3	3	4	3	3	3	3	3	3	3	3	3	3	3	3	3	3	3	3	3	3	3	3				3	3	3	3	3
2687.0	ar	1	1	1	2	2	2	8.0	2	1	2	42.0	3	1	29.0	3	3	2	3	3	2	1	3	3	3	3	3	3	3	5	5	3	1	1	1	1	1	2	3	5	3	للأسف ان اغلب المدارس الحكومية توقفت عن التدريس منذ التعليق اكتفينا فقط بقناة وزارة التعليم و التي لا تعتبر وسيلة تعليم الكتروني لذلك كانت غالب اجاباتي بمحايد			1	1	5	5	5
1800.0	ar	1	2	2	5	2	3	8.0	1	1	2	41.0	3	1	41.0	2	3	3	3	3	3	3	3	2	3	2	2	2	3	2	2	3	3	2	2	2	3	3	2	2	3				4	4	3	4	4
605.0	ar	1	2	2	5	2	2	8.0	2	1	2	39.0	4	1	36.0	3	4	2	2	4	2	2	3	4	3	4	2	4	2	4	4	4	2	2	2	2	4	2	2	4	4	قد تتغير كثير من الاجوبة تبعًا للبرنامج المستخدم لان برنامج التليغرام كان برنامج سيء لاطفال الصف الثاني ونظرا لاننا جربنا التعليم عن طريق برنامج زوم فقد رأيت تفاعل ابنتي عند استخدام كلى البرنامجين حيث تحمست واستمتعت واستفادت اكثر مع برنامج زوم ولكن للاسف استكملت دراستها علي برنا			2	2	4	4	4
2410.0	ar	1	2	2	5	2	2	9.0	1	1	2	34.0	3	1	33.0	4	1	5	4	4	3	5	4	4	3	5	4	5	5	4	4	4	3	3	3	3	4	5	3	4	5	جيد جدا ونريد العام القادم ان تكون الدراسه عن بعد حرصاً على صحة اطفالنا			2	2	3	3	3
663.0	ar	1	2	2	5	2	2	9.0	1	1	2	35.0	4	1	29.0	3	3	4	3	3	3	3	5	2	3	3	1	1	3	4	3	4	1	1	1	1	3	3	3	3	4				2	3	5	5	5
503.0	ar	1	2	2	5	2	1	6.0	1	1	2	39.0	3	4	33.0	3	3	1	2	2	2	1	4	3	1	1	1	3	3	4	3	1	1	1	1	1	3	1	3	3	3				2	3	5	5	5
445.0	en	1	2	2	5	2	3	6.0	1	1	2	38.0	4	1	34.0	4	1	4	4	4	4	4	4	4	4	4	4	4	4	5	2	5	1	1	1	1	2	1	1	1	5	كان التعليم عن بعد فرصة وتجربة جديدة للاطفال لتذوق التعليم بطريقة اخرى.. ولكنه كان في حالة طواريء، فلم يتم عليه التدريب مسبقًا للمعلمين ولا الطلاب	كما كان عناء وجهد للوالدين المتابعة والتدريس والمشكلات التقنية		1	4	5	5	5
820.0	ar	1	2	2	5	2	3	8.0	2	1	2	47.0	1	2	45.0	1	3	2	2	3	3	1	4	2	2	2	2	2	2	1	2	4	2	2	1	1	2	2	2	2	4				5	4	4	4	5
1615.0	ar	2	2	2	5	2	3	8.0	2	1	2	34.0	2	2	28.0	2	3	1	1	2	2	1	3	2	2	3	2	3	3	3	5	3	1	1	1	1	5	3	4	3	3				3	1	5	5	5
2674.0	ar	1	2	2	5	2	3	9.0	1	1	3	37.0	3	1	33.0	2	3	5	5	5	5	5	5	5	5	5	5	5	5	1	1	5	1	1	1	1	5	5	1	1	5				5	5	5	5	5
2104.0	ar	1	2	2	5	3	5	10.0	1	1	3	25.0	3	1	25.0	4	1	4	5	3	4	4	3	4	5	5	5	5	5	4	4	5	1	1	1	3	4	4	4	4	4				2	2	5	5	5
2625.0	ar	1	2	2	5	3	3	10.0	1	1	3	52.0	3	1	40.0	2	3	4	5	2	1	5	3	2	3	3	2	3	3	5	5	5	1	1	1	1	4	3	4	4	3				1	1	5	5	5
513.0	ar	1	2	2	5	1	3	10.0	1	1	3	37.0	3	1	31.0	3	1	4	4	4	4	2	3	4	4	3	2	4	4	4	4	2	1	1	1	1	2	2	2	4	3				2	2	5	5	5
1925.0	ar	1	2	2	5	3	4	10.0	1	1	3	57.0	2	1	48.0	2	3	3	1	1	1	1	1	1	2	1	1	1	1	4	1	2	1	1	2	1	3	2	2	2	2				2	5	5	5	4
2150.0	ar	1	2	2	5	2	3	9.0	2	1	3	46.0	3	1	30.0	3	1	2	3	3	3	2	2	2	2	2	3	4	4	2	2	2	4	1	1	1	2	2	2	4	3	اكبر مشكله هي عدم حرص الطالب في التعليم عن بعد، والعكس صحيح التعليم بالحضور بالمدرسه كان هناك حرص شديد من ابنائنا	ولكن يمكن الاستفاده من التعليم عن بعد في دروس التقويه، بعض الحصص وتقليص ساعات الدوام		4	4	2	5	5
248.0	ar	1	2	2	5	2	2	9.0	2	1	3	39.0	3	1	34.0	4	3	4	2	4	4	5	4	5	4	4	3	4	3	4	4	4	2	1	1	1	4	4	1	4	4				2	2	4	5	5
807.0	en	1	2	2	5	2	3	9.0	2	1	3	40.0	3	4	33.0	3	4	2	2	2	2	2	2	2	2	2	2	2	2	4	4	2	1	1	1	1	5	5	1	1	4	Don’t do it again please			2	2	5	5	5
438.0	ar	1	2	2	5	2	2	8.0	1	1	3	42.0	3	1	36.0	3	1	3	3	2	3	3	2	3	4	2	2	4	4	2	3	3	2	2	1	2	4	4	2	2	3				4	3	4	4	5
797.0	ar	1	2	2	5	2	3	8.0	2	1	3	43.0	3	1	34.0	3	1	4	2	3	4	2	3	2	4	2	2	3	3	2	2	2	1	1	1	1	4	3	2	2	4				4	4	5	5	5
2242.0	ar	1	2	2	4	2	1	8.0	2	1	3	36.0	3	1	37.0	3	3	2	1	2	2	1	2	2	2	2	4	4	4	4	4	1	1	1	1	1	5	2	1	1	3				2	2	5	5	5
2572.0	ar	1	2	2	5	2	1	8.0	2	1	3	38.0	3	1	35.0	3	3	4	4	3	2	2	4	2	3	2	1	1	2	5	4	2	1	1	1	1	2	1	1	3	2				1	2	5	5	5
2753.0	ar	1	2	2	5	2	2	8.0	1	1	3	36.0	3	2	26.0	2	2	3	3	3	3	2	3	3	3	3	3	3	3	3	3	3	1	1	1	1	5	3	1	3	5	التعليم عن بعد يجب ان يتوفر به كل المتطلبات			3	3	5	5	5
2796.0	ar	1	1	1	1	2	6	8.0	2	1	3	38.0	2	2	30.0	2	2	2	1	3	1	1	4	4	2	3	1	3	2	5	1	2	1	2	2	2	4	2	5	3	3				1	5	5	4	4
47.0	en	2	2	2	5	2	1	8.0	2	1	3	33.0	4	1	32.0	3	1	5	5	4	5	2	5	4	5	5	4	5	5	5	5	4	3	1	1	1	3	4	3	4	4	I believe that Virtual learning for young children is challenging because they require more attention and supervision during the sessions or in keeping track with assignments which is not an easy task to do for a full time working mother	Thank you for your efforts		1	1	3	5	5
173.0	ar	1	2	2	5	2	1	8.0	2	1	3	43.0	3	1	40.0	3	3	1	2	2	2	2	3	4	4	2	2	2	2	2	1	4	1	1	1	1	4	3	2	2	4				4	5	5	5	5
317.0	en	2	2	2	5	2	3	8.0	2	1	3	40.0	4	1	34.0	4	1	3	4	3	2	2	2	3	3	3	2	3	3	4	3	3	1	1	2	2	4	2	2	4	4				2	3	5	5	4
2052.0	ar	1	2	2	5	1	2	8.0	2	1	3	35.0	3	1	28.0	3	3	3	3	3	3	3	3	3	3	3	3	3	3	3	3	3	2	1	1	1	3	4	2	1	4				3	3	4	5	5
2057.0	ar	1	2	2	5	1	1	8.0	1	1	3	57.0	3	1	50.0	4	3	4	3	4	3	3	3	3	3	3	4	4	3	4	3	3	3	3	2	2	4	3	3	3	4				2	3	3	3	4
2077.0	ar	1	5	5	9	2	2	8.0	1	1	3	35.0	3	3	35.0	3	2	3	4	4	3	3	2	3	2	3	2	2	2	4	1	3	1	1	1	1	4	3	3	3	3				2	5	5	5	5
2631.0	ar	1	2	2	5	2	2	8.0	2	1	3	35.0	3	1	30.0	3	1	2	2	2	2	2	3	2	4	3	3	3	3	4	4	3	1	2	1	2	4	2	2	2	2				2	2	5	4	5
2467.0	ar	1	2	2	5	2	1	8.0	1	1	3	39.0	3	1	37.0	3	1	5	3	3	3	1	5	3	3	3	3	3	5	4	2	3	1	1	1	1	3	3	2	3	3				2	4	5	5	5
2715.0	ar	1	2	2	5	2	2	8.0	1	1	3	38.0	2	2	36.0	3	3	1	1	1	1	1	2	1	2	1	1	2	1	5	5	1	1	1	1	1	1	1	2	1	2				1	1	5	5	5
272.0	ar	1	3	3	12	2	1	9.0	1	1	3	40.0	4	1	35.0	4	1	2	2	2	2	3	3	2	1	2	2	2	4	5	5	2	1	1	1	2	1	1	1	1	1				1	1	5	5	5
757.0	ar	1	2	2	5	2	2	9.0	2	1	3	32.0	3	1	26.0	3	3	3	3	3	3	2	3	3	4	4	3	4	4	2	2	3	2	2	1	1	4	3	2	2	3				4	4	4	4	5
1627.0	ar	1	5	5	10	2	6	9.0	2	1	3	52.0	1	2	42.0	2	2	3	3	1	3	4	1	1	4	1	1	1	1	1	1	2	3	1	1	3	3	2	1	4	4				5	5	3	5	5
1757.0	ar	1	2	2	5	2	2	9.0	2	1	3	34.0	4	1	34.0	4	1	3	2	2	3	1	4	3	4	3	3	3	3	3	3	4	1	1	1	1	4	3	2	3	4				3	3	5	5	5
1774.0	ar	1	2	2	5	2	1	9.0	1	1	3	49.0	2	1	43.0	3	3	4	4	3	2	4	2	2	3	3	4	4	4	4	4	4	2	4	2	3	4	4	2	4	2	هذه الأسئلة تخص القطاع الخاص لأن القطاع الحكومي للمرحلة الابتدائية لم يتم اي تواصل بين المدرسة والمعلم وبين اولياء الإمور نهائياً			2	2	4	2	4
2114.0	ar	1	1	1	2	2	3	9.0	1	1	3	34.0	3	1	30.0	3	1	1	1	3	1	1	1	1	1	1	1	1	1	3	3	3	1	1	1	2	3	1	2	5	1				3	3	5	5	5
2232.0	ar	1	5	5	8	2	2	9.0	1	1	3	43.0	3	1	43.0	3	1	2	3	2	2	2	3	3	3	3	3	3	3	4	4	3	2	2	1	1	4	2	4	4	2				2	2	4	4	5
2510.0	ar	1	2	2	5	2	3	9.0	2	1	3	52.0	3	1	50.0	3	1	2	3	3	3	3	2	2	2	2	3	2	2	5	4	4	3	2	3	2	4	3	3	4	4				1	2	3	4	3
2675.0	ar	2	2	2	5	2	3	9.0	1	1	3	39.0	3	1	34.0	3	3	1	1	1	1	1	1	1	1	1	1	1	2	4	2	2	2	2	2	2	2	2	2	2	2				2	4	4	4	4
130.0	en	2	1	1	2	2	4	9.0	2	1	3	41.0	4	1	34.0	2	3	2	2	2	1	1	2	1	4	4	2	4	4	4	3	1	1	1	1	1	5	3	2	4	4				2	3	5	5	5
144.0	ar	1	2	2	5	2	2	9.0	1	1	3	34.0	3	1	34.0	3	1	2	2	2	2	2	4	4	4	2	4	2	4	2	2	3	1	1	1	1	2	2	2	2	5				4	4	5	5	5
278.0	ar	1	2	2	5	2	3	9.0	1	1	3	39.0	3	1	38.0	3	3	3	3	2	2	2	2	2	2	2	3	3	2	3	2	3	4	2	1	1	4	4	3	2	4				3	4	2	4	5
673.0	en	1	1	1	2	1	3	9.0	1	1	3	36.0	4	1	27.0	3	3	2	4	3	2	2	2	2	4	4	3	4	2	4	4	3	1	1	1	2	4	3	2	3	4	Requires more standardization	Must have clear schedules		2	2	5	5	5
719.0	ar	1	2	2	5	2	3	9.0	2	1	3	32.0	3	1	30.0	4	3	2	2	2	2	2	2	2	3	2	2	2	2	4	4	2	1	1	1	1	3	3	3	3	5				2	2	5	5	5
776.0	ar	1	2	2	5	2	3	9.0	1	1	3	45.0	2	4	42.0	2	3	3	2	2	2	2	3	3	2	2	2	2	2	2	2	2	2	2	2	2	3	2	2	2	3				4	4	4	4	4
995.0	ar	2	2	2	5	1	2	9.0	1	1	3	35.0	3	2	33.0	3	3	5	5	5	5	2	5	4	5	5	5	5	5	5	5	4	1	1	1	1	5	5	4	4	5				1	1	5	5	5
1425.0	ar	1	1	1	2	1	1	9.0	1	1	3	38.0	2	1	35.0	3	1	4	4	4	4	4	3	3	3	3	3	3	3	1	1	3	1	1	1	1	3	3	2	2	3				5	5	5	5	5
1612.0	ar	1	2	2	5	3	3	9.0	2	1	3	50.0	1	1	45.0	3	2	5	5	3	2	5	4	2	4	4	4	2	4	4	4	3	4	1	1	1	4	4	3	3	4				2	2	2	5	5
1752.0	ar	1	2	2	5	2	3	9.0	1	1	3	37.0	3	1	37.0	4	1	4	5	5	4	5	4	4	4	4	4	4	4	4	4	4	3	3	3	3	5	5	2	5	4				2	2	3	3	3
2088.0	ar	1	5	5	9	3	1	9.0	1	1	3	30.0	3	1	26.0	3	3	5	5	5	5	4	4	4	4	5	5	4	4	4	4	5	4	4	5	2	5	5	4	4	5				2	2	2	2	1
2109.0	ar	1	1	1	2	2	3	9.0	2	1	3	36.0	3	1	34.0	3	3	1	3	3	2	2	2	3	3	2	2	3	3	4	4	1	1	1	1	1	5	1	1	4	4				2	2	5	5	5
2240.0	ar	1	2	2	5	2	1	9.0	1	1	3	49.0	2	1	45.0	3	1	2	2	2	2	2	2	2	4	2	2	4	2	1	1	3	1	1	1	1	5	2	1	1	4				5	5	5	5	5
2411.0	ar	1	2	2	5	3	1	9.0	2	1	3	30.0	3	1	20.0	3	3	4	4	4	2	3	5	5	4	5	5	2	4	4	4	4	2	2	1	2	4	4	3	4	4				2	2	4	4	5
2424.0	ar	1	2	2	5	2	4	9.0	2	1	3	44.0	1	4	33.0	3	1	5	5	5	4	4	4	5	4	5	5	5	5	1	3	4	2	2	3	3	4	3	1	3	5			التعليم في المدارس انسب للطلاب	5	3	4	4	3
2520.0	ar	1	2	2	4	2	2	9.0	2	1	3	43.0	1	1	40.0	3	1	4	4	3	4	5	4	4	4	4	3	4	4	2	2	5	2	2	2	2	5	5	3	2	5				4	4	4	4	4
868.0	ar	1	2	2	5	2	2	9.0	1	1	3	42.0	4	1	33.0	3	3	4	4	3	4	3	5	5	5	5	5	5	5	4	4	5	2	1	1	1	4	4	2	2	3				2	2	4	5	5
1451.0	ar	2	2	2	5	2	2	9.0	1	1	3	33.0	3	1	33.0	4	3	1	3	3	3	1	3	3	3	3	3	3	3	4	4	3	1	1	1	1	3	3	3	4	3				2	2	5	5	5
900.0	ar	1	1	1	2	2	2	9.0	1	1	3	32.0	3	4	31.0	3	3	2	3	2	2	3	3	4	3	4	2	4	4	4	3	4	2	1	1	1	2	2	3	4	2				2	3	4	5	5
1666.0	ar	1	2	2	5	3	1	9.0	1	1	3	31.0	3	1	28.0	3	3	3	1	2	1	1	5	4	1	3	1	5	5	1	1	5	1	2	1	1	5	1	4	4	5				5	5	5	4	5
2058.0	ar	1	2	2	5	2	1	10.0	2	1	4	42.0	4	1	32.0	4	1	4	3	4	2	3	3	2	4	3	3	2	2	1	1	4	1	2	1	4	4	3	2	2	5				5	5	5	4	5
138.0	ar	1	2	2	5	2	3	10.0	2	1	4	40.0	3	1	30.0	3	3	4	4	4	3	4	5	5	4	5	5	5	5	4	4	5	3	1	1	1	5	4	4	4	5				2	2	3	5	5
210.0	ar	2	1	1	2	3	2	10.0	2	1	4	40.0	3	1	37.0	3	3	2	4	4	2	2	4	4	4	4	2	4	2	2	2	2	2	2	1	1	2	2	2	2	2				4	4	4	4	5
269.0	ar	1	2	2	5	2	3	10.0	1	1	4	41.0	3	2	32.0	3	2	5	3	2	3	1	4	4	4	4	5	4	2	4	4	5	1	1	2	2	5	4	1	4	5				2	2	5	5	4
381.0	ar	1	2	2	5	2	2	10.0	2	1	4	46.0	2	2	36.0	3	3	4	4	4	3	4	2	2	3	4	4	2	4	1	2	2	2	2	1	1	4	4	2	2	5				5	4	4	4	5
658.0	ar	1	2	2	5	2	3	10.0	2	1	4	36.0	3	2	36.0	3	1	4	4	4	5	3	4	4	5	4	4	4	4	2	2	4	3	1	1	2	4	4	3	4	4	أتمني ان يتوفر التعليم الإلكتروني بجانب التعليم التقليدي في المدرسة بشرح من المعلم وذلك لإستذكار الدروس في المنزل بدل من الدفع لمعلم خصوصي			4	4	3	5	5
778.0	ar	2	3	3	12	2	2	10.0	1	1	4	35.0	3	1	33.0	3	3	4	5	4	4	2	4	4	4	3	5	5	5	1	4	4	2	1	1	2	5	5	4	4	5				5	2	4	5	5
873.0	ar	2	1	1	2	2	1	10.0	1	1	4	45.0	2	1	34.0	3	3	3	2	1	1	1	1	1	1	1	1	3	1	5	5	1	1	1	1	1	1	1	1	1	1				1	1	5	5	5
910.0	ar	2	1	1	2	2	2	10.0	1	1	4	40.0	3	1	35.0	3	3	1	1	2	1	1	1	2	2	2	2	2	2	4	5	1	5	5	5	5	1	1	5	4	2				2	1	1	1	1
1000.0	ar	1	2	2	5	2	2	10.0	2	1	4	38.0	3	1	38.0	3	3	4	4	4	4	4	4	3	3	4	4	4	4	4	4	4	3	1	1	1	4	2	1	4	3				2	2	3	5	5
1372.0	ar	1	2	2	5	2	1	10.0	1	1	4	56.0	2	2	46.0	3	1	4	4	4	3	3	4	2	4	3	3	4	3	4	2	3	2	2	2	2	4	4	4	4	4	حفظ الله الجميع من كل مكروه وسدد الى الخير خطاكم			2	4	4	4	4
1883.0	ar	1	2	2	5	2	2	10.0	1	1	4	35.0	3	1	27.0	4	1	5	3	5	5	1	5	5	5	2	2	2	2	2	1	4	1	1	1	1	5	5	1	1	5				4	5	5	5	5
2345.0	ar	2	2	2	5	3	2	10.0	2	1	4	40.0	2	2	27.0	2	3	2	2	2	2	2	2	2	2	2	2	2	2	1	2	2	1	1	1	1	5	2	1	1	5				5	4	5	5	5
2381.0	ar	2	2	2	4	2	2	10.0	1	1	4	35.0	3	1	31.0	2	3	2	4	4	3	4	3	3	4	3	2	3	4	1	1	4	1	1	1	1	4	2	3	3	4				5	5	5	5	5
2733.0	ar	1	2	2	5	3	2	10.0	1	1	4	45.0	3	2	40.0	3	3	4	2	2	2	2	2	2	1	2	2	2	2	2	2	2	1	1	1	1	4	2	2	2	4				4	4	5	5	5
54.0	ar	1	2	2	5	1	2	10.0	2	1	4	35.0	4	1	34.0	4	3	2	1	2	1	1	1	1	1	1	1	1	1	5	1	5	1	1	1	1	1	1	1	1	1	تجربة التعليم عن بعد للاطفال فاشلة جدا			1	5	5	5	5
393.0	en	2	2	2	5	2	2	10.0	1	1	4	40.0	3	1	40.0	4	2	3	4	3	2	2	2	3	3	2	2	4	4	3	4	2	1	1	1	1	3	2	2	3	3				3	2	5	5	5
621.0	en	1	1	1	2	1	3	10.0	1	1	4	38.0	4	1	30.0	3	1	3	3	2	3	2	3	3	3	4	3	4	4	5	5	3	3	1	1	1	4	3	1	3	2				1	1	3	5	5
799.0	en	2	1	1	2	2	2	10.0	1	1	4	44.0	3	1	44.0	3	2	4	4	4	2	4	3	3	4	4	2	4	5	5	3	4	2	1	1	1	4	3	3	2	3				1	3	4	5	5
852.0	ar	1	2	2	5	2	3	10.0	1	1	4	34.0	4	1	34.0	4	1	2	3	3	2	1	3	3	3	2	2	2	2	5	5	4	1	1	1	1	4	3	2	3	4				1	1	5	5	5
1093.0	ar	1	2	2	5	3	2	10.0	2	1	4	36.0	3	1	32.0	2	3	1	1	2	2	2	2	2	2	2	2	2	2	2	2	2	2	2	2	2	2	1	1	2	2				4	4	4	4	4
1336.0	en	1	1	1	1	1	2	10.0	1	1	4	38.0	4	1	35.0	2	3	4	4	4	4	2	2	2	3	2	4	4	2	4	4	2	1	1	1	1	4	4	2	4	4				2	2	5	5	5
1886.0	ar	1	2	2	5	2	3	10.0	2	1	4	43.0	3	1	39.0	3	1	2	3	3	2	2	1	2	3	2	2	2	3	2	1	3	1	1	1	1	5	2	2	3	4				4	5	5	5	5
2053.0	en	1	1	1	2	2	3	10.0	2	1	4	36.0	4	1	35.0	3	3	2	3	3	2	1	2	3	4	1	2	3	3	2	4	5	1	1	1	1	4	2	1	3	4	بالنسبة لمدرسة ابنتي لم يكن هناك تفاعل مباشر بين المعلم و الطالب فالبرنامج المستخدم عن طريق التيليجرام ترسل المعلمة الدروس و اذا كانت هناك اسئلة واستفسارات يتم التواصل مع معلمات المواد عن طريق تطبيق اخر مما جعل الامل غير ميسر ولم نحتاج الحمدلله للتواصل معهم الا في اسئلة الاختبار			4	2	5	5	5
2101.0	ar	1	2	2	5	2	6	10.0	2	1	4	60.0	3	1	50.0	3	1	4	3	4	2	2	2	4	3	2	2	3	2	4	4	3	2	2	2	3	4	3	2	4	4				2	2	4	4	4
2209.0	ar	1	2	2	5	2	1	10.0	1	1	4	45.0	3	2	33.0	3	2	4	4	4	4	1	5	5	5	5	5	4	5	5	1	3	1	1	1	1	4	4	2	2	4				1	5	5	5	5
2267.0	ar	1	2	2	5	2	4	10.0	1	1	4	40.0	4	1	30.0	4	1	1	3	1	1	1	1	1	3	4	2	3	4	5	4	4	1	1	1	1	2	3	2	4	3				1	2	5	5	5
2677.0	ar	2	2	2	5	3	1	10.0	1	1	4	36.0	4	1	30.0	3	1	3	2	2	1	1	3	1	3	3	2	2	3	5	5	3	1	1	1	1	3	4	3	4	4				1	1	5	5	5
2748.0	ar	1	2	2	5	2	5	10.0	2	1	4	54.0	2	2	50.0	3	3	4	4	4	4	2	2	3	4	4	2	2	2	4	4	4	2	2	2	2	5	5	4	2	4				2	2	4	4	4
2836.0	ar	1	2	2	5	3	1	10.0	1	1	4	53.0	4	1	54.0	3	4	2	4	4	3	2	3	4	3	4	3	4	4	5	5	4	2	1	1	2	5	4	4	4	5				1	1	4	5	5
774.0	ar	2	1	1	2	2	3	10.0	1	1	4	36.0	3	1	33.0	3	3	3	2	1	2	1	4	2	4	3	2	4	4	4	4	2	1	1	1	1	1	1	1	4	1				2	2	5	5	5
674.0	en	1	2	2	5	2	3	11.0	1	1	4	45.0	3	2	40.0	3	2	3	2	2	2	2	2	2	2	2	3	2	2	4	4	2	2	2	2	2	2	2	2	2	3	التعليم الالكتروني جيد ومفيد ولكن كتجربة اولى كانت هناك صعوبات بعدم توفر اجهزة لعدد اطفالي ويجب ان اكون متواجدة معهم وبنفس الوقت انا معلمه ولدي طالبات فكان ضغط شديد علي بين طالباتي واطفالي. كذلك لا يوجد تفاعل مع المعلم وطلابه بالنسبه لطفلي الكبير			2	2	4	4	4
888.0	ar	1	2	2	5	2	3	11.0	1	1	4	42.0	3	1	40.0	3	1	3	4	4	4	4	3	4	4	3	4	3	4	4	4	5	2	2	2	1	4	4	3	4	4				2	2	4	4	4
1382.0	ar	1	1	1	2	2	1	11.0	2	1	4	40.0	2	4	34.0	3	1	4	4	5	5	3	1	5	5	5	5	5	5	1	1	5	1	1	1	1	5	5	1	1	5				5	5	5	5	5
917.0	ar	1	4	4	3	1	5	12.0	1	1	4	50.0	4	1	45.0	3	1	4	4	4	3	4	4	3	3	3	3	3	4	2	1	5	3	3	2	3	4	4	2	2	4	نتمنى ان يكون التعليم عن بعد متوفر واختياري	ممكن يختار الطالب تعليم عن بعد لظروف خاصه	تعميم هذه التجربه وتطويرها	4	5	3	3	4
380.0	ar	1	2	2	5	2	4	4.0	1	1	4	47.0	3	1	39.0	3	3	3	2	3	2	2	3	2	3	2	2	2	2	4	2	2	2	2	2	2	2	2	2	2	2				2	4	4	4	4
167.0	en	2	2	2	5	2	2	9.0	2	1	4	43.0	4	1	34.0	4	1	2	3	2	1	2	3	3	3	3	3	4	4	4	2	3	1	1	1	1	2	2	1	1	2				2	4	5	5	5
817.0	ar	2	1	1	2	2	2	9.0	1	1	4	40.0	4	1	33.0	3	3	2	2	3	2	2	3	3	2	2	2	4	2	4	3	4	2	2	2	2	2	2	3	2	2				2	3	4	4	4
898.0	ar	2	1	1	2	2	3	9.0	1	1	4	45.0	3	1	32.0	3	3	2	3	2	2	2	2	3	3	2	3	3	3	4	3	2	2	2	1	1	3	2	2	2	3	التعليم الذكي ابدا مو مفيد للولاد			2	3	4	4	5
1155.0	ar	2	1	1	2	2	4	9.0	1	1	4	40.0	4	1	35.0	3	3	1	1	1	1	1	2	3	1	1	1	3	3	2	3	3	1	1	1	1	3	2	2	1	3				4	3	5	5	5
1990.0	ar	1	2	2	5	2	4	9.0	2	1	4	45.0	1	4	35.0	2	3	3	2	2	2	2	4	2	4	4	2	4	3	3	2	4	1	1	2	1	2	3	2	3	3				3	4	5	5	4
2170.0	ar	2	2	2	5	2	2	9.0	2	1	4	39.0	3	1	35.0	3	2	2	2	2	2	2	3	3	2	2	2	3	3	2	2	2	2	2	1	1	3	2	2	2	2				4	4	4	4	5
2225.0	ar	1	2	2	5	2	3	9.0	1	1	4	29.0	1	3	30.0	1	3	5	5	5	5	5	5	5	5	5	5	5	5	1	1	5	1	1	1	1	5	5	1	1	5	اعجبتني بصراحه	عند ثلاثه اطفال اثنين يدرسو وثالث او سنه لو	ارجو الفهم اكثر كمان	5	5	5	5	5
2295.0	ar	1	2	2	5	2	3	9.0	2	1	4	55.0	3	1	54.0	3	1	2	2	2	2	1	3	2	2	2	1	4	4	2	2	2	1	2	2	1	4	2	1	2	4				4	4	5	4	4
77.0	en	2	1	1	2	1	6	9.0	2	1	4	41.0	4	1	35.0	2	3	2	3	2	2	2	1	4	3	3	2	4	4	4	4	4	1	1	1	1	2	4	2	4	4				2	2	5	5	5
284.0	en	2	3	3	12	2	2	9.0	2	1	4	49.0	3	1	45.0	3	3	3	4	3	2	1	1	1	2	2	2	3	3	5	5	3	1	1	1	1	4	3	3	5	3				1	1	5	5	5
304.0	ar	2	3	3	12	2	4	9.0	1	1	4	38.0	3	1	36.0	3	3	3	2	2	2	2	2	3	2	2	2	2	2	2	2	3	4	1	1	1	2	2	2	2	4				4	4	2	5	5
618.0	en	1	1	1	2	2	4	9.0	1	1	4	36.0	3	1	33.0	3	1	4	4	3	3	2	3	4	4	4	3	4	2	4	3	2	3	1	1	1	3	2	1	3	3				2	3	3	5	5
651.0	en	2	2	2	5	1	2	9.0	2	1	4	49.0	3	1	46.0	3	3	3	4	2	2	2	1	1	1	1	3	4	4	4	4	1	1	1	1	1	4	3	3	4	4	Many questions are not applicable	There is a voice over recording of textbooks	No interaction and fee structure increase notifications are out	2	2	5	5	5
705.0	en	1	1	1	2	2	2	9.0	1	1	4	40.0	3	1	36.0	4	1	4	4	4	2	2	3	2	4	4	4	4	4	2	2	4	2	2	2	2	2	2	2	3	3				4	4	4	4	4
747.0	ar	1	2	2	5	2	4	9.0	1	1	4	35.0	3	1	35.0	4	1	2	2	2	1	1	2	3	3	3	2	3	3	4	3	2	1	1	1	1	2	2	1	3	2				2	3	5	5	5
751.0	ar	2	1	1	2	2	2	9.0	1	1	4	38.0	3	4	34.0	3	3	4	4	4	4	2	4	4	4	4	2	5	3	4	2	2	1	1	1	1	4	3	2	2	3				2	4	5	5	5
768.0	en	2	1	1	2	2	2	9.0	1	1	4	40.0	4	1	38.0	3	3	4	4	3	2	3	2	2	3	4	1	3	3	3	5	2	2	1	1	2	2	1	4	4	2				3	1	4	5	5
904.0	ar	1	1	1	2	2	4	9.0	1	1	4	47.0	4	1	40.0	4	1	2	2	2	2	1	2	2	4	4	3	4	3	4	4	2	1	1	1	1	2	2	2	4	4				2	2	5	5	5
905.0	ar	2	1	1	2	2	2	9.0	1	1	4	37.0	3	1	37.0	3	4	3	4	3	2	2	4	4	3	3	3	4	4	4	4	3	1	1	1	1	2	2	1	3	4				2	2	5	5	5
920.0	ar	1	1	1	2	2	3	9.0	1	1	4	43.0	4	1	34.0	3	3	1	2	1	1	1	3	3	2	3	2	2	2	4	4	2	1	2	1	1	4	2	1	1	1	التعليم عن بعد غير مجدي خصوصًا للصغار			2	2	5	4	5
1041.0	ar	1	2	2	5	1	3	9.0	2	1	4	38.0	3	1	34.0	4	1	5	4	3	3	4	4	4	4	5	3	4	4	4	4	3	2	2	1	2	3	2	2	4	5				2	2	4	4	5
1856.0	en	1	1	1	2	2	3	9.0	2	1	4	39.0	4	1	30.0	4	1	4	4	4	4	3	4	5	5	4	3	5	3	4	4	5	4	1	1	1	4	5	4	4	5				2	2	2	5	5
1885.0	ar	1	1	1	2	2	1	9.0	2	1	4	38.0	3	1	36.0	3	1	4	2	3	3	2	2	3	4	2	2	2	2	4	2	2	2	1	1	1	4	2	2	2	4				2	4	4	5	5
2450.0	ar	1	2	2	5	2	2	9.0	1	1	4	38.0	2	1	38.0	3	1	1	2	2	2	2	2	2	3	2	1	1	1	3	2	1	1	2	1	1	5	2	2	3	3				3	4	5	4	5
1462.0	ar	1	1	1	2	2	3	9.0	1	1	4	40.0	2	4	30.0	3	1	4	4	4	4	4	4	4	4	4	4	4	4	2	2	4	2	2	2	2	4	4	2	3	4				4	4	4	4	4
954.0	en	2	3	3	12	2	3	9.0	1	1	4	38.0	3	1	38.0	3	1	3	5	5	3	3	4	5	4	3	3	5	3	4	3	5	3	1	1	1	4	4	1	3	5				2	3	3	5	5
1623.0	ar	2	2	2	5	2	2	9.0	1	1	4	43.0	3	1	31.0	2	3	2	2	2	2	1	2	1	2	2	1	1	2	5	5	1	4	5	5	5	2	2	5	3	3				1	1	2	1	1
1417.0	ar	1	2	2	5	1	2	9.0	2	1	4	50.0	4	1	45.0	2	3	3	2	2	2	2	3	2	3	3	4	4	4	1	1	2	1	1	1	1	2	2	2	2	2				5	5	5	5	5
305.0	ar	2	2	2	5	2	2	10.0	2	1	5	47.0	3	1	36.0	3	3	3	3	3	2	1	2	3	3	1	1	1	4	4	2	1	1	1	1	1	4	3	3	3	3				2	4	5	5	5
551.0	ar	1	1	1	2	2	4	10.0	2	1	5	50.0	2	2	49.0	3	1	5	4	4	4	2	3	2	3	3	2	2	4	4	2	2	2	2	2	2	4	2	1	1	3				2	4	4	4	4
1315.0	ar	1	2	2	5	1	3	10.0	2	1	5	39.0	3	1	30.0	3	3	3	2	2	3	1	3	2	2	1	3	3	2	4	1	3	1	1	2	1	4	2	2	1	3	لايوجد			2	5	5	5	4
2449.0	ar	1	2	2	5	2	4	10.0	1	1	5	45.0	4	1	38.0	3	3	2	2	4	4	3	3	3	4	4	4	4	4	4	4	4	2	4	2	2	4	2	2	2	2				2	2	4	2	4
2542.0	ar	2	2	2	5	2	2	10.0	1	1	5	43.0	2	2	35.0	2	3	3	4	4	3	2	4	3	4	3	3	3	4	4	4	4	2	1	1	2	4	3	2	3	4				2	2	4	5	5
75.0	en	1	2	2	5	2	2	10.0	2	1	5	40.0	4	1	35.0	3	4	4	4	3	4	4	4	3	4	3	4	3	4	4	3	3	3	1	1	2	4	3	3	4	3	My youngest child lacked focus in class	They found class fun but didn’t focus		2	3	3	5	5
122.0	en	2	2	2	5	2	2	10.0	1	1	5	35.0	3	1	29.0	3	3	1	4	1	2	3	3	2	2	3	5	3	4	1	1	4	3	1	3	1	5	1	1	2	3	There should be video interaction with kids			5	5	3	5	3
285.0	en	2	2	2	5	1	4	10.0	2	1	5	39.0	3	1	35.0	2	3	1	2	2	2	1	3	3	3	1	3	2	2	4	3	1	1	1	1	1	5	1	1	1	3	Virtual should be option in situations like covid-19. Shall not be a regular option for students below 15 years of age.			2	3	5	5	5
443.0	ar	1	2	2	5	2	2	10.0	1	1	5	35.0	4	1	34.0	4	1	2	2	2	2	2	2	3	4	2	5	2	2	5	4	2	1	1	1	1	4	2	1	3	4				1	2	5	5	5
755.0	ar	1	2	2	5	2	2	10.0	1	1	5	40.0	4	1	35.0	4	1	1	1	1	1	1	1	1	1	1	1	1	1	4	4	3	1	2	2	3	1	1	1	4	2				2	2	5	4	4
957.0	en	1	2	2	5	2	3	10.0	1	1	5	38.0	4	1	36.0	4	1	3	4	3	2	2	1	3	3	3	2	4	2	1	1	3	3	1	1	1	1	1	1	1	4				5	5	3	5	5
1026.0	en	2	3	3	12	2	4	10.0	2	1	5	37.0	4	3	30.0	3	3	2	1	3	2	1	3	3	3	2	3	3	2	3	2	1	3	1	1	1	3	1	2	1	2				3	4	3	5	5
1468.0	en	2	1	1	2	2	1	10.0	1	1	5	40.0	2	1	37.0	2	3	2	2	2	2	2	2	3	3	2	2	2	2	3	4	3	2	2	1	1	4	2	2	2	3	If virtual learning continues you must change your way because it wasn’t good at all you started too late and didn’t teach arabic or french	If virtual learning continued you must decrease the fees of school		3	2	4	4	5
2203.0	ar	1	2	2	5	2	5	10.0	2	1	5	41.0	3	1	40.0	3	1	4	4	4	4	3	3	3	5	3	3	3	3	4	2	3	2	2	2	2	4	4	1	2	4	لايوجد			2	4	4	4	4
2394.0	ar	1	2	2	5	2	2	10.0	2	1	5	42.0	4	1	40.0	3	1	2	2	3	2	1	1	4	2	1	1	2	1	5	5	2	1	1	1	1	3	3	1	3	3				1	1	5	5	5
217.0	ar	2	1	1	2	2	2	11.0	1	1	5	45.0	3	3	40.0	3	1	2	2	2	2	2	2	3	3	3	3	3	4	4	4	2	1	1	1	1	3	3	2	3	3	أتوقع ان التعليم عن بعد قد يفيد في الصفوف العليا كالمرحلة الثانوية كي يحصل الطلاب على وقت أكثر للدراسة			2	2	5	5	5
442.0	ar	2	2	2	5	2	3	11.0	1	1	5	34.0	2	1	30.0	2	1	3	2	2	3	4	3	4	3	2	4	3	2	1	1	2	1	1	1	1	5	2	2	4	4				5	5	5	5	5
526.0	ar	1	2	2	5	2	2	11.0	2	1	5	40.0	4	1	30.0	4	1	3	3	3	3	3	3	3	3	3	3	3	3	3	3	3	3	3	3	3	3	3	3	3	3				3	3	3	3	3
662.0	ar	2	3	3	12	2	2	11.0	2	1	5	47.0	4	1	38.0	3	3	5	4	4	4	4	4	4	4	4	4	4	4	4	2	4	2	2	2	4	4	2	2	4	2				2	4	4	4	4
737.0	ar	1	2	2	5	2	5	11.0	2	1	5	56.0	3	4	40.0	2	3	2	1	2	2	2	2	2	2	2	2	2	2	1	1	2	1	1	3	2	2	2	3	1	4	أتمنى كان علمتو أولادنا على استخدام الحاسب الآلي وجعلتوه مقرر الزامي حتى يتعلم أطفالنا كيفية استخدامه والدخول بأنفسهم دون الاعتماد على احد اغلب الطلاب لايتقنون الدخول إلى المنصه التعليميه			5	5	5	5	3
1343.0	ar	1	2	2	5	1	3	11.0	1	1	5	50.0	3	1	40.0	2	1	3	2	4	2	1	3	2	3	3	3	3	3	2	1	3	1	1	1	1	2	2	2	2	4	كيف يتعلم الصغار الكترونياً وأولياء أمورهم لا يعرفون البرنامج وكيفية التعامل معه ، فالمدرسة نعرفها ونذهب إليها ونحل مشكل أولادنا معها أما اللرنامج الإلكتروني لا نعرفه ، ثم هل نحن أو أنتم من صممه ؟ لا نسخة جاهزة وعند ما يكون ولي أمر الطالب فكرة أولية عنه ربما يتغير البرنامج ويبد ال	بين أوليا الأمور وبرنامج " نور " ارتباط شرطي ! ربما إذا كانت نافذة التعليم الإلكتروني من خلاله ينجح الجميع بممارسة التعليم الإلكتروني ، أما ما يفرح به سطحي التفكير من أهل التعليم بأن الناس والمدارس تفاعلت معه أكدوبه ، إنما سجلت المدارس فقط وظهرت يوزرات المدارس بالبرنامج لدى أدمن البرنامج وصدق بأن الجميع يتفاعل معه .	التعليم مسؤلية مجتمعية بالغة الأهمية ولا يحقق أهدافه إذا لم يعرف أهدافه ، والحر تكفيه الإشاره .	4	5	5	5	5
1499.0	ar	2	1	1	2	2	4	11.0	1	1	5	40.0	4	1	35.0	4	3	4	4	4	4	2	3	2	4	2	2	2	2	4	4	3	1	1	1	1	5	5	5	5	5	مدارس أطفالي لم يتواصلوا معهم خلال تعليق الدراسة وتم الاكتفاء بما يتم تقديمه على قنوات عين وفي الأخير اعتمدوا درجات الفصل الأول بكل سهولة			2	2	5	5	5
1863.0	ar	1	1	1	2	3	2	11.0	2	1	5	46.0	4	1	40.0	3	3	2	2	2	2	1	1	2	1	3	1	1	2	4	4	2	1	2	1	1	3	2	2	2	3				2	2	5	4	5
1989.0	ar	1	2	2	5	2	2	11.0	1	1	5	46.0	3	1	37.0	3	3	3	4	4	4	2	4	2	5	3	3	3	3	4	4	4	1	1	1	1	3	4	2	3	3				2	2	5	5	5
2165.0	ar	2	2	2	5	2	2	11.0	2	1	5	51.0	3	1	41.0	3	3	4	4	3	2	2	3	2	3	2	2	3	3	2	2	2	2	2	2	2	4	1	2	2	2	كان صعب جدا. خاصة في تواجد اكثر من طفل في البيت			4	4	4	4	4
2454.0	ar	1	1	1	1	2	4	11.0	1	1	5	40.0	2	4	38.0	2	3	2	5	4	3	4	4	4	4	4	4	4	4	3	2	4	1	1	1	1	2	4	2	2	4				3	4	5	5	5
2466.0	ar	1	1	1	1	2	4	11.0	1	1	5	38.0	3	1	38.0	3	4	4	4	3	2	2	3	3	4	4	4	4	4	4	4	4	1	1	1	1	4	4	1	2	4				2	2	5	5	5
51.0	ar	1	2	2	5	3	3	11.0	1	1	5	39.0	3	1	34.0	3	1	4	5	4	4	3	4	4	5	4	4	4	4	5	5	4	1	1	1	1	4	4	4	4	5				1	1	5	5	5
475.0	en	2	2	2	5	1	4	11.0	1	1	5	38.0	3	1	31.0	3	3	3	2	3	2	2	3	3	3	3	4	4	4	3	3	3	2	1	1	1	3	3	3	4	3				3	3	4	5	5
555.0	ar	2	1	1	2	2	2	11.0	2	1	5	35.0	3	3	28.0	1	3	2	3	2	3	2	2	3	3	3	3	3	3	3	3	3	3	3	3	3	3	3	3	3	3	شكرا			3	3	3	3	3
782.0	ar	1	1	1	2	2	2	11.0	1	1	5	34.0	4	1	32.0	4	1	5	5	3	4	5	4	3	5	4	4	4	4	5	5	4	4	3	3	3	1	1	1	5	2				1	1	2	3	3
933.0	ar	1	2	2	5	2	2	11.0	1	1	5	40.0	3	1	36.0	3	1	2	3	1	1	1	2	1	2	2	3	2	2	1	1	2	1	1	1	1	1	1	1	1	1	التعليم عن بعد مجهود اضافي للوالدين وجدا مرهق الطلبة لايجيدون التركيز في الدروس واغلب الاختبارات عشوائية و مكرررة	كان يجب تؤجل الدراسه او تلغى لحين انتهاء الجائحة وايجاد حلول مبتكرة	الاطفال بحاجه الى التفاعل الحقيقي بعيدا عن الاجهزة لفهم الدروس ومتابعة الحياة الطبيعيه	5	5	5	5	5
1305.0	ar	1	2	2	4	1	4	11.0	1	1	5	33.0	3	1	33.0	3	3	5	5	5	5	5	5	5	5	5	5	5	5	3	4	5	3	3	2	2	5	5	3	3	5				3	2	3	3	4
1452.0	ar	2	2	2	5	2	2	11.0	1	1	5	43.0	3	1	34.0	3	3	2	2	3	1	2	3	3	2	2	2	4	2	2	2	3	1	1	1	1	2	2	2	3	2				4	4	5	5	5
1731.0	ar	2	1	1	2	2	2	11.0	1	1	5	45.0	3	3	40.0	3	1	2	2	2	2	2	3	2	2	2	3	4	3	4	4	2	1	1	1	1	3	2	1	2	2	التعليم عبر الانترنت قد يصلح للصفوف العليا واقصد بها الثانوية ولا يجب ان تكون بشكل يومي قد تكون يومين في الاسبوع و٣ ايام يوم دراسي عادي الى ان يعتاد الطلاب على التدريس والتواصل عن بعد			2	2	5	5	5
1822.0	ar	1	2	2	5	2	1	11.0	2	1	5	37.0	3	1	30.0	3	3	1	1	1	1	1	1	1	1	1	1	1	1	3	1	1	1	1	1	1	3	3	3	3	3				3	5	5	5	5
1896.0	ar	1	2	2	5	1	3	11.0	2	1	5	36.0	3	1	36.0	3	1	5	5	5	5	5	5	5	5	5	5	5	5	4	4	5	4	4	4	4	5	5	1	4	5				2	2	2	2	2
2012.0	ar	1	2	2	5	2	3	11.0	2	1	5	42.0	3	1	36.0	3	1	4	3	3	4	5	2	4	4	4	4	4	4	4	4	3	1	2	1	2	4	3	2	4	4				2	2	5	4	5
2317.0	ar	1	2	2	5	2	6	11.0	2	1	5	52.0	2	3	43.0	3	1	4	3	2	2	3	3	2	3	3	2	2	2	2	2	4	2	3	2	2	4	4	1	1	5	تقديم دورات للطلاب للتعليم عن بعد في المدارس	اضافة مواد عن بعد اجباري تدرب الطلاب على ذلك	عدم اهمال التعليم الالكتروني لمواكبة العصر	4	4	4	3	4
2427.0	ar	1	2	2	5	2	5	11.0	1	1	5	46.0	3	1	41.0	3	1	4	3	4	5	2	3	2	2	4	2	4	4	4	2	4	1	2	1	1	4	3	2	2	3				2	4	5	4	5
2502.0	ar	1	2	2	5	2	3	11.0	1	1	5	40.0	3	1	34.0	3	1	1	1	1	1	2	3	3	1	2	1	1	1	1	1	1	1	1	1	1	5	5	1	1	3	أظهرت الأزمة أهمية ودور المدرسة في تعليم أبنائنا ولاغنى أو بديل عنها			5	5	5	5	5
282.0	ar	1	2	2	5	2	2	12.0	2	1	5	46.0	3	1	45.0	3	3	3	3	3	3	3	3	3	3	3	2	2	3	2	2	3	2	2	2	2	3	3	2	2	4				4	4	4	4	4
1914.0	ar	1	2	2	5	2	3	12.0	2	1	5	63.0	2	3	41.0	2	3	2	4	2	4	2	2	3	2	4	2	2	2	2	2	4	1	1	1	1	5	4	3	4	5				4	4	5	5	5
2048.0	ar	2	2	2	5	3	2	12.0	2	1	5	50.0	2	1	45.0	1	3	3	3	4	3	4	3	2	3	2	2	2	2	1	1	2	1	1	1	1	5	5	1	3	4				5	5	5	5	5
2387.0	ar	1	2	2	5	2	4	12.0	1	1	5	41.0	2	1	40.0	3	1	4	4	4	4	3	3	1	4	3	3	3	4	1	2	4	1	1	2	2	4	4	2	2	5				5	4	5	5	4
440.0	ar	1	2	2	5	2	1	12.0	1	1	5	42.0	3	1	32.0	3	3	1	1	1	1	2	1	1	1	1	1	1	1	2	1	2	2	1	1	1	4	1	1	1	1				4	5	4	5	5
1377.0	ar	1	2	2	4	2	2	12.0	2	1	5	39.0	1	3	38.0	2	1	5	5	5	5	4	4	4	4	4	4	4	4	1	1	4	2	2	2	2	5	4	2	2	4				5	5	4	4	4
1780.0	ar	1	2	2	5	2	2	14.0	1	1	5	37.0	3	1	31.0	2	3	1	2	2	2	2	2	2	2	2	2	2	2	1	2	2	1	2	2	2	2	2	2	1	2				5	4	5	4	4
1288.0	ar	1	4	4	11	2	1	11.0	2	1	5	55.0	1	1	42.0	3	1	5	5	5	5	4	3	3	3	3	4	4	3	1	1	3	2	3	4	4	5	4	4	1	5				5	5	4	3	2
746.0	ar	2	1	1	2	2	3	11.0	1	1	5	42.0	2	4	43.0	2	3	2	2	2	2	2	2	2	2	1	1	3	2	3	3	2	1	3	1	1	2	3	3	3	2				3	3	5	3	5
349.0	ar	1	2	2	4	2	2	11.0	1	1	6	39.0	4	4	31.0	3	1	5	4	5	4	5	4	4	4	4	5	5	2	3	2	5	4	4	4	4	5	5	3	2	4				3	4	2	2	2
449.0	ar	1	2	2	5	2	3	11.0	2	1	6	40.0	4	1	38.0	3	3	3	4	3	2	2	3	3	3	3	3	2	2	4	4	4	1	1	1	1	4	3	3	4	3				2	2	5	5	5
835.0	ar	2	1	1	2	2	2	11.0	2	1	6	39.0	3	1	35.0	3	3	2	2	2	2	2	3	3	3	3	4	4	4	4	3	2	1	1	1	1	1	2	1	3	2	لا يمكن ان يكون التعليم الإلكتروني شاملًا ويحتاج وقت طويل للتكيف معه واعتماده			2	3	5	5	5
2285.0	ar	1	2	2	5	2	3	11.0	2	1	6	55.0	3	1	54.0	3	1	4	4	4	4	1	2	3	3	3	3	3	4	5	2	2	2	3	2	1	4	2	2	4	4				1	4	4	3	4
2438.0	ar	1	2	2	5	2	3	11.0	2	1	6	45.0	2	3	43.0	2	2	2	1	1	1	1	2	1	2	2	2	1	1	2	2	1	1	2	3	2	3	3	3	2	3				4	4	5	4	3
2577.0	ar	1	2	2	5	2	4	11.0	2	1	6	43.0	3	1	38.0	3	3	2	2	2	2	4	2	2	2	2	2	2	2	1	1	2	4	1	1	1	5	2	4	1	2				5	5	2	5	5
2718.0	ar	1	2	2	5	2	1	11.0	2	1	6	50.0	3	4	47.0	3	1	1	2	2	1	1	1	1	1	1	1	1	1	4	1	1	1	1	1	1	4	2	2	2	5				2	5	5	5	5
88.0	en	2	2	2	5	2	2	11.0	2	1	6	37.0	3	1	36.0	3	1	1	3	3	1	1	1	1	1	1	1	1	1	4	5	1	1	2	1	1	4	3	2	5	4	My daughters’ school only offered assignments and YouTube videos to explain the lessons which we found useless!			2	1	5	4	5
716.0	ar	2	1	1	2	2	3	11.0	1	1	6	53.0	4	3	36.0	3	3	1	1	1	2	1	2	2	2	2	2	4	2	4	2	2	2	2	2	2	4	2	2	2	2				2	4	4	4	4
803.0	en	2	1	1	2	2	2	11.0	2	1	6	35.0	3	1	30.0	3	3	4	4	3	4	4	4	4	4	2	3	4	4	4	1	4	1	1	1	1	4	3	2	3	4				2	5	5	5	5
2491.0	ar	2	1	1	2	2	2	11.0	1	1	6	40.0	3	1	30.0	2	3	3	2	3	2	2	3	3	3	2	3	2	2	2	2	3	1	1	1	1	3	3	1	2	3	اختلاف المعلمين كان مزعج للطفل			4	4	5	5	5
2787.0	ar	1	2	2	5	2	2	11.0	1	1	6	47.0	3	1	41.0	3	3	1	3	4	3	3	2	3	2	3	4	2	4	4	4	1	1	1	1	1	1	1	2	1	5	فكرة التعليم عن بعد أو الإلكتروني فاشلة جدا	يقلل من النمو الطبيعي للطفل	عدم خروجه للمجتمع الخارجي ومحاكاته	2	2	5	5	5
2171.0	ar	1	2	2	5	2	3	11.0	2	1	6	40.0	4	4	40.0	3	3	1	1	1	1	1	1	1	1	1	1	1	1	1	1	1	1	1	1	1	2	1	1	1	2	التعليم الايكتروني جدا جدا متعب خاصة إذا وجد في البيت الواحد مراحل متعددة في الابتدائي مثال ٣ و٦ أو ٤ و٢ جدا صعب على الأم في تنسيق الوقت للطفلين أو ل٣ اطفال وصعوبه توفير الاب توب لجميع الاطفال مجهود شاق على الاب والام			5	5	5	5	5
496.0	ar	1	2	2	5	2	1	12.0	2	1	6	42.0	2	4	40.0	3	3	2	2	2	2	2	2	2	2	2	2	2	2	4	4	2	4	4	4	4	4	2	4	4	4				2	2	2	2	2
766.0	ar	1	4	4	9	2	3	12.0	1	1	6	37.0	4	1	35.0	3	1	4	5	5	5	5	3	3	5	3	2	2	2	5	2	4	4	4	4	4	5	5	4	5	5				1	4	2	2	2
869.0	en	2	1	1	2	2	3	12.0	2	1	6	47.0	3	1	40.0	2	3	4	2	4	3	2	4	4	2	3	2	1	1	2	2	1	1	1	1	1	3	3	2	2	3				4	4	5	5	5
884.0	ar	1	2	2	4	2	4	12.0	2	1	6	40.0	3	1	30.0	3	3	3	4	4	2	4	2	2	4	3	4	4	4	4	4	3	2	2	1	2	4	2	2	4	4				2	2	4	4	5
911.0	ar	2	1	1	2	2	4	12.0	2	1	6	40.0	3	1	38.0	3	3	4	4	5	3	3	4	4	4	5	4	5	5	4	4	3	1	1	1	1	2	3	2	4	4				2	2	5	5	5
970.0	ar	1	2	2	5	2	3	12.0	1	1	6	37.0	3	1	37.0	3	2	5	4	4	4	3	3	3	4	3	4	3	4	3	3	2	1	1	1	1	3	4	2	3	4				3	3	5	5	5
1246.0	ar	1	2	2	5	2	4	12.0	2	1	6	42.0	3	3	41.0	4	1	4	4	3	4	4	1	2	5	3	5	5	1	5	5	3	3	3	1	2	5	5	1	4	5				1	1	3	3	5
2224.0	ar	1	2	2	5	3	4	12.0	2	1	6	30.0	4	2	25.0	4	2	3	3	3	3	1	1	4	3	4	3	4	3	2	2	2	1	1	1	1	5	5	2	2	5				4	4	5	5	5
2512.0	ar	1	3	3	12	2	3	12.0	1	1	6	40.0	3	1	38.0	2	3	4	4	3	3	2	4	2	4	3	4	4	4	4	4	2	2	2	2	2	4	4	3	3	4				2	2	4	4	4
2792.0	ar	1	2	2	5	3	1	12.0	2	1	6	56.0	3	3	45.0	1	3	3	4	3	3	4	3	3	5	4	4	3	3	4	4	5	1	4	4	1	5	5	4	3	3				2	2	5	2	2
2801.0	ar	1	2	2	5	2	2	12.0	2	1	6	37.0	3	2	32.0	3	3	3	4	3	4	3	2	2	3	2	3	2	2	3	1	1	2	3	1	2	5	5	3	3	5				3	5	4	3	5
143.0	ar	1	2	2	5	2	3	12.0	2	1	6	45.0	3	1	40.0	3	3	4	4	4	4	3	4	4	4	4	4	4	4	3	3	4	2	2	1	1	4	4	4	4	4				3	3	4	4	5
337.0	ar	1	2	2	5	2	3	12.0	1	1	6	39.0	2	1	33.0	4	3	4	5	4	4	2	4	4	4	4	4	4	4	4	4	4	1	1	1	1	5	5	4	4	5	تجربة التعلم الإلكتروني ممتازة اللهم لك الحمد لم نواجه صعوبة لكن يظل التعلم التقليدي واللقاء بالمعلم والاصدقاء يحفز ويثير الدافعية للتعلم ، يمكن اعتبار التعلم الإلكتروني مساند للتعلم التقليدي في تنمية مهارات البحث العلمي مثلا أو التعلم الذاتي أو الإثرائي.	يظل التعلم التقليدي هو اسلوب التعلم الذي يكسب المتعلم مهارات الحياة الإجتماعية وحل المشكلات بالإضافة للنضوج من خلال الاتصال والتعامل المباشر	يظل التعلم التقليدي مؤثر في غرس القيم والأخلاق من خلال الأنشطة وغيرها.	2	2	5	5	5
424.0	ar	1	2	2	5	2	2	12.0	1	1	6	41.0	3	1	37.0	3	1	1	1	1	1	1	1	1	1	1	1	1	1	5	5	1	1	1	1	1	1	1	1	1	1				1	1	5	5	5
612.0	ar	2	1	1	2	2	2	12.0	1	1	6	40.0	3	1	35.0	3	3	3	4	3	3	4	3	3	4	4	4	4	4	4	4	4	1	1	1	1	5	5	2	2	5				2	2	5	5	5
638.0	ar	1	2	2	5	2	1	12.0	2	1	6	38.0	3	1	37.0	3	1	2	2	2	2	2	3	3	1	2	2	2	2	2	4	1	1	1	1	1	4	1	2	2	4				4	2	5	5	5
720.0	en	2	1	1	2	2	3	12.0	1	1	6	41.0	3	1	38.0	4	3	5	4	4	3	1	5	5	5	5	3	5	3	5	3	5	2	2	1	2	1	1	1	1	2				1	3	4	4	5
763.0	ar	2	1	1	2	2	3	12.0	1	1	6	44.0	3	1	37.0	3	3	4	4	3	3	3	2	3	2	4	2	4	4	3	1	3	3	3	2	2	4	5	4	4	4				3	5	3	3	4
833.0	en	1	2	2	5	2	3	12.0	2	1	6	37.0	4	1	36.0	4	1	4	5	4	4	3	4	4	4	4	5	5	5	4	3	3	2	1	1	1	5	5	4	3	4				2	3	4	5	5
889.0	ar	2	1	1	2	2	4	12.0	1	1	6	37.0	3	1	35.0	3	3	4	4	4	3	4	4	4	4	4	3	4	3	5	5	4	3	2	2	2	4	3	3	2	4	المشكلة اللي واجهتني انه سهل الولد يفقد تركيزه لانه المس مو أمامه وأول ما المس تسأله السؤال ولانه متأكد ما عاد في سؤال تاني خلص بيلتهي باي شي تاني			1	1	3	4	4
966.0	ar	1	2	2	5	2	3	12.0	1	1	6	40.0	3	1	35.0	3	1	4	5	4	4	3	4	4	4	3	4	3	3	5	4	4	2	2	1	1	5	5	1	3	4				1	2	4	4	5
1730.0	ar	1	2	2	5	1	4	12.0	1	1	6	38.0	3	1	34.0	3	3	4	3	3	4	4	4	4	4	4	4	4	4	2	2	4	2	2	2	2	4	4	2	2	4				4	4	4	4	4
1753.0	ar	1	1	1	2	2	1	12.0	2	1	6	43.0	2	4	40.0	3	3	3	4	3	2	2	2	4	4	3	4	4	4	3	4	2	3	2	2	2	4	2	2	3	4				3	2	3	4	4
1869.0	ar	1	2	2	5	3	2	12.0	2	1	6	44.0	3	1	38.0	3	3	3	2	2	2	2	2	2	2	2	2	2	2	2	2	2	1	1	1	1	3	3	3	3	3				4	4	5	5	5
1930.0	en	1	2	2	5	3	2	12.0	2	1	6	33.0	3	1	35.0	3	1	4	4	4	4	4	4	4	4	4	4	4	4	2	3	4	2	2	2	3	4	4	4	4	4				4	3	4	4	4
2122.0	ar	1	2	2	5	2	3	12.0	1	1	6	41.0	3	4	32.0	3	4	2	4	2	4	1	2	2	4	3	3	3	3	5	5	3	1	1	1	1	4	2	1	4	2				1	1	5	5	5
2175.0	ar	1	2	2	5	2	2	12.0	1	1	6	50.0	2	1	48.0	3	3	3	3	3	2	4	3	3	3	3	2	2	2	2	2	3	1	1	1	1	3	3	3	3	3				4	4	5	5	5
2281.0	ar	1	3	3	12	2	1	12.0	1	1	6	31.0	3	1	25.0	3	2	3	2	3	2	2	4	4	4	3	2	4	4	4	2	2	1	1	1	1	5	2	2	1	4				2	4	5	5	5
2601.0	ar	2	2	2	5	2	2	12.0	2	1	6	54.0	3	1	45.0	2	3	4	5	5	3	2	3	2	3	4	2	4	4	4	2	1	2	1	1	1	4	4	2	4	5				2	4	4	5	5
2761.0	ar	1	2	2	5	3	2	12.0	1	1	6	55.0	2	1	38.0	3	3	4	4	3	4	4	5	5	4	4	5	3	3	4	3	5	2	3	2	1	5	5	2	3	4				2	3	4	3	4
2826.0	ar	1	2	2	5	3	4	12.0	2	1	6	52.0	3	1	42.0	3	3	2	4	1	1	1	2	2	4	2	2	3	2	5	5	4	1	1	1	1	5	2	2	2	4	أرجو بشدة عدم بدء العام الجديد بالتعليم الإلكتروني عن بعد.			1	1	5	5	5
153.0	ar	2	2	2	5	2	1	12.0	1	1	6	39.0	3	1	34.0	3	2	1	1	1	1	1	1	1	1	1	1	1	2	1	1	1	1	1	1	1	1	1	5	5	1				5	5	5	5	5
366.0	ar	2	2	2	5	2	5	12.0	2	1	6	44.0	3	1	34.0	3	3	2	2	3	2	1	2	3	3	3	3	2	4	4	2	3	2	2	3	3	5	4	2	2	4				2	4	4	4	3
2832.0	ar	1	2	2	5	2	3	12.0	1	1	6	39.0	3	4	32.0	3	3	1	1	1	1	1	1	1	1	1	1	1	1	1	1	1	1	1	1	1	1	1	1	1	1				5	5	5	5	5
655.0	ar	1	1	1	2	2	5	12.0	2	1	6	41.0	3	1	38.0	2	3	4	2	2	2	2	2	3	2	3	2	3	3	2	2	4	2	2	1	1	2	1	1	2	2	نجد صعوبه في متابعت الابناء خلال الفصول الافتراضيه فهم لايركزون على الشرح			4	4	4	4	5
544.0	ar	1	1	1	2	2	3	12.0	2	1	6	39.0	3	1	31.0	2	3	2	2	3	2	2	2	2	2	2	1	1	1	3	2	2	1	1	1	1	5	5	4	1	5				3	4	5	5	5
665.0	ar	1	2	2	5	2	3	13.0	1	1	6	36.0	3	1	31.0	3	3	3	4	3	2	2	2	3	4	2	2	2	2	2	2	2	1	3	1	2	4	2	2	2	3				4	4	5	3	5
2459.0	ar	1	1	1	1	2	4	13.0	1	1	6	41.0	2	1	41.0	3	1	4	4	4	4	4	5	4	4	4	4	4	4	2	4	4	2	2	1	2	4	4	2	2	4				4	2	4	4	5
1937.0	ar	2	2	2	5	2	3	13.0	1	1	6	41.0	4	1	36.0	3	1	4	2	2	2	2	4	4	4	4	4	4	2	4	1	2	1	1	1	2	4	2	5	2	3				2	5	5	5	5
2215.0	ar	1	2	2	5	2	3	13.0	1	1	6	40.0	3	1	35.0	3	3	2	2	2	2	2	2	2	2	2	2	2	2	4	4	2	2	2	2	2	2	2	2	2	4	شكرا	لكم	وبالتوفيق	2	2	4	4	4
232.0	ar	1	2	2	5	2	5	12.0	2	1	6	50.0	1	3	44.0	3	3	1	1	2	1	1	1	2	2	1	1	1	1	1	1	1	1	1	1	1	4	2	1	1	1				5	5	5	5	5
2270.0	ar	1	2	2	5	3	3	12.0	1	1	6	44.0	3	3	33.0	3	3	3	3	3	3	3	3	3	3	3	3	3	3	3	3	3	3	3	3	3	3	3	3	3	3				3	3	3	3	3
1549.0	ar	1	2	2	5	2	1	13.0	1	2	7	37.0	3	1	30.0	3	3	5	5	4	5	5	4	4	4	4	4	4	4	3	5	5	2	1	1	1	5	5	4	4	5	الله يديم علينا نعمه الأمن والأمان ويحفظ بلاد الحرمين الشرفين ويرفع عننا هذا البلااء			3	1	4	5	5
2652.0	ar	1	1	1	2	2	3	13.0	1	2	7	40.0	2	1	34.0	3	1	4	3	4	4	3	4	3	4	4	3	4	3	4	2	3	2	1	1	1	4	5	3	3	4				2	4	4	5	5
388.0	en	1	2	2	5	2	3	12.0	2	2	7	41.0	3	1	40.0	3	1	4	4	4	4	4	4	3	4	4	4	3	4	5	3	4	4	2	2	2	5	4	4	4	5				1	3	2	4	4
750.0	ar	2	1	1	2	2	3	12.0	1	2	7	43.0	3	1	38.0	3	3	3	3	4	2	1	4	4	3	4	2	4	4	3	2	1	2	2	1	2	3	1	2	1	3				3	4	4	4	5
942.0	ar	1	2	2	5	1	3	12.0	2	2	7	40.0	4	1	34.0	2	3	3	4	4	4	3	2	2	4	3	3	3	2	4	2	4	2	1	1	1	4	4	3	2	3				2	4	4	5	5
1401.0	ar	1	2	2	4	2	2	12.0	1	2	7	50.0	3	3	43.0	3	1	4	2	4	2	2	4	2	2	2	2	2	2	2	2	2	2	2	2	2	4	2	2	2	4				4	4	4	4	4
1993.0	ar	1	2	2	5	2	5	12.0	1	2	7	42.0	3	1	36.0	3	3	1	1	1	1	1	1	1	1	1	1	1	1	2	2	1	2	2	1	2	3	1	1	1	1	لدي اربع اطفال في المدارس الأكبر ينتقل الى الصف الاول متوسط والأصغر في روضه ولَم يكون هناك تواصل من ناحية المدرسه نهائيا ماعاد مدرسة بنتي وهم في مدارس حكومية اما روضة ابني وهي تحفيظ خاص كان هناك اهتمام وتواصل يومي			4	4	4	4	5
2126.0	ar	1	5	5	9	1	1	12.0	1	2	7	60.0	1	3	50.0	1	3	2	2	2	2	2	3	3	4	3	3	3	2	4	1	2	1	1	1	1	4	3	2	3	4				2	5	5	5	5
2464.0	ar	1	2	2	5	2	5	12.0	2	2	7	44.0	3	4	40.0	3	1	5	4	4	4	2	4	4	4	4	4	4	3	4	3	4	2	1	1	1	4	4	4	4	4				2	3	4	5	5
2480.0	ar	2	2	2	5	2	4	12.0	1	2	7	46.0	1	1	35.0	2	3	2	2	3	2	1	3	3	2	2	1	2	2	1	4	2	1	1	1	1	4	3	2	3	3				5	2	5	5	5
2608.0	ar	1	2	2	4	2	3	12.0	2	2	7	40.0	3	1	33.0	3	1	2	4	1	1	2	1	1	1	2	1	1	1	1	1	2	1	4	4	2	1	1	1	1	1				5	5	5	2	2
2618.0	ar	2	2	2	5	3	1	12.0	1	2	7	43.0	2	2	41.0	2	3	1	3	2	1	3	2	1	2	1	2	3	3	4	4	3	2	1	1	1	3	3	2	3	3				2	2	4	5	5
2673.0	ar	1	2	2	5	2	2	12.0	1	2	7	36.0	3	1	30.0	3	1	2	2	4	2	1	1	1	2	1	1	1	1	5	1	1	1	1	1	1	2	1	1	2	1				1	5	5	5	5
101.0	en	2	2	2	5	2	3	12.0	2	2	7	57.0	3	1	46.0	4	3	3	2	2	2	1	1	1	2	1	2	2	2	3	3	1	1	1	1	1	2	1	1	3	3	We have no live teaching only recorded lessons	No interaction between teachers and students and between students		3	3	5	5	5
515.0	ar	1	2	2	5	2	4	12.0	1	2	7	41.0	2	1	36.0	3	3	3	4	2	2	1	2	3	2	3	4	4	4	1	4	4	4	2	1	2	4	4	4	4	3				5	2	2	4	5
2046.0	ar	1	2	2	5	2	2	12.0	1	2	7	30.0	4	1	26.0	4	1	4	3	4	3	2	3	4	3	4	4	4	4	4	4	4	2	2	2	2	4	3	3	3	4				2	2	4	4	4
2426.0	ar	1	5	5	8	3	1	12.0	2	2	7	49.0	3	1	30.0	1	3	4	4	4	5	3	5	4	5	5	4	4	3	3	3	4	4	3	3	3	4	3	2	2	4	لماذا هذه الاسئله			3	3	2	3	3
2656.0	ar	1	2	2	5	3	5	12.0	1	2	7	49.0	3	1	49.0	3	1	5	5	5	5	4	3	3	3	4	5	5	5	5	5	3	2	3	2	2	4	5	2	2	4				1	1	4	3	4
1061.0	ar	2	2	2	5	2	3	12.0	1	2	7	54.0	4	4	41.0	3	3	1	1	1	1	1	3	4	2	3	2	4	2	4	2	3	2	1	1	1	1	1	1	1	2				2	4	4	5	5
2517.0	ar	1	2	2	5	2	2	12.0	2	2	7	45.0	3	1	37.0	3	2	3	3	3	3	4	3	3	4	4	4	4	4	4	3	3	2	4	2	3	4	4	3	3	2				2	3	4	2	4
311.0	ar	1	2	2	5	2	1	13.0	2	2	7	55.0	2	3	52.0	2	3	4	4	3	4	3	3	4	4	3	4	4	4	3	2	4	2	2	1	3	4	4	4	4	4	نرحب بالتعليم عن بعد ولكن ذهاب الاطفال الى المدرسة له فوائد كبيره يحتاجها الطفل	التعليم عن بعد يزيح عن كاهل الاطفال الشنطة المدرسية اللتي يتجاوز وزنها وزن الطفل وتؤثر سلباً على صحة		3	4	4	4	5
919.0	ar	1	2	2	4	2	4	13.0	1	2	7	51.0	4	1	38.0	3	3	2	2	2	1	2	1	1	1	2	1	2	2	1	1	1	1	1	1	1	1	1	1	1	1	لا اويد ابدا التدريس الالكتروني			5	5	5	5	5
1978.0	ar	1	1	1	2	2	3	13.0	2	2	7	40.0	3	1	34.0	3	1	2	2	3	2	2	3	3	4	3	3	2	2	4	3	2	2	2	2	2	3	2	2	2	3				2	3	4	4	4
2142.0	ar	1	2	2	5	2	3	13.0	1	2	7	48.0	2	1	42.0	3	1	4	5	5	4	1	5	5	5	5	5	5	5	5	4	3	2	1	1	1	5	5	4	4	5	التعليم عن بعد تجربة ثرية وبديل اثبت نجاحه في الاوقات الطارئة	من الممكن تدعيم التعليم المدرسي بالتعليم عن بعد كما هو الاتجاه الحالي للوزارة واطلاع الاهل على كل المستجدات ليحصل التعاون البناء بين المدرسة والمنزل	التعليم عن بعد والاليكتروني فتح افاق عقول الطلاب للتوسع في المعلومة ورؤية تطبيقاتها على ارض الواقع	1	2	4	5	5
2356.0	ar	2	2	2	5	2	4	13.0	1	2	7	46.0	1	1	35.0	2	3	2	2	3	3	1	4	2	1	2	1	1	3	2	3	2	1	1	1	1	4	4	1	2	3				4	3	5	5	5
409.0	en	2	2	2	5	1	4	13.0	1	2	7	48.0	4	1	40.0	4	1	3	3	3	3	3	3	3	3	3	3	3	3	3	3	2	3	5	3	1	4	4	3	3	3	Virtual learning only is not reliable alternative to school	It could support schools		3	3	3	1	3
425.0	ar	1	1	1	2	2	3	13.0	2	2	7	40.0	3	1	33.0	3	3	3	2	2	3	1	4	3	3	4	3	4	2	3	4	3	1	1	1	1	4	2	2	2	3				3	2	5	5	5
619.0	en	1	2	2	5	3	1	13.0	2	2	7	54.0	3	4	50.0	2	3	5	5	5	5	4	5	5	5	5	5	5	5	5	3	5	4	4	3	2	5	5	3	4	5	My child won't be dissapointed if she continued VLE next year			1	3	2	2	3
1293.0	ar	1	2	2	5	1	1	13.0	2	2	7	46.0	3	1	38.0	3	1	3	3	3	3	2	3	2	2	3	2	4	3	4	4	1	1	1	1	1	4	5	1	1	4				2	2	5	5	5
2167.0	ar	1	2	2	5	2	1	13.0	2	2	7	56.0	3	1	52.0	3	2	2	3	3	1	1	2	3	2	1	1	1	1	5	5	2	1	1	1	1	2	2	1	1	2	التعليم الالكتروني جميل لمن كان لديه حب التقنية والدافعية ومدمر للامبالين			1	1	5	5	5
2207.0	ar	1	2	2	5	3	3	13.0	1	2	7	50.0	3	2	45.0	3	2	4	4	2	3	3	5	5	5	5	5	3	4	3	1	4	1	1	1	1	3	3	3	3	3				3	5	5	5	5
2217.0	ar	1	2	2	4	2	3	13.0	1	2	7	53.0	3	1	47.0	3	3	2	4	2	2	2	2	2	4	2	3	3	3	5	5	4	2	2	1	2	4	2	2	3	4				1	1	4	4	5
2321.0	ar	1	2	2	5	2	3	13.0	2	2	7	48.0	3	2	45.0	1	3	3	2	2	3	3	4	4	3	2	4	2	2	4	2	3	2	1	1	2	5	5	4	4	5				2	4	4	5	5
2738.0	ar	1	2	2	5	2	3	13.0	2	2	7	45.0	4	1	38.0	4	1	4	4	4	4	3	4	4	3	4	4	3	3	2	4	3	1	1	1	3	3	2	1	3	3	التحدي كبير خاصه لو عندك العديد من الاطفال في مراحل عمريه مختلفه - اعتقد ان التعليم الالكتروني نجح الى حد ما في توفير بديل خلال ازمة كورونا لكن لا زال في مراحل بدائية ولا يمكن ان يستبدل التعليم العادي - في مدرسة اولادي كانً هناك تقنيه كلاسيرا وهي تقنيه مفعله في المدرسة قبل الازمة لك			4	2	5	5	5
2671.0	ar	1	1	1	2	2	3	13.0	2	2	7	41.0	3	1	33.0	3	2	2	2	4	3	2	1	1	1	2	2	2	2	4	1	3	1	1	1	1	4	2	2	2	4				2	5	5	5	5
2200.0	ar	1	2	2	5	2	2	14.0	1	2	7	53.0	2	2	41.0	2	1	5	5	4	3	2	4	3	4	2	4	3	4	1	1	3	1	1	1	1	2	2	1	1	1				5	5	5	5	5
1649.0	ar	1	2	2	5	2	1	14.0	1	2	7	56.0	2	1	48.0	2	1	3	4	3	3	3	3	5	4	3	3	3	3	4	4	4	1	1	1	1	5	5	4	4	5				2	2	5	5	5
2730.0	ar	1	2	2	5	2	2	14.0	2	2	7	48.0	2	1	38.0	3	1	1	1	1	1	1	3	3	3	2	2	2	2	2	1	2	1	1	1	1	4	1	1	1	2	التعليم المباشر في المدارس أفضل من التعليم عن بعد			4	5	5	5	5
1799.0	ar	1	2	2	5	2	6	13.0	2	2	7	60.0	3	1	50.0	1	3	3	2	2	2	2	4	4	4	4	4	2	2	2	4	4	2	1	1	1	4	4	2	2	4	والله التعليم عن طريق تواجد الطالب في المدرسه المدرسه افضل بكثير			4	2	4	5	5
2430.0	ar	1	2	2	5	2	4	13.0	2	2	7	54.0	3	2	53.0	3	2	4	4	5	5	5	5	4	4	4	4	4	4	4	4	5	1	1	1	1	5	5	1	2	5				2	2	5	5	5
1197.0	ar	1	2	2	5	2	5	13.0	1	2	7	51.0	3	1	40.0	3	3	3	1	1	1	1	4	3	2	4	4	4	3	4	4	4	1	1	1	1	3	2	4	4	5				2	2	5	5	5
2038.0	ar	1	2	2	5	2	3	13.0	2	2	7	41.0	2	1	34.0	3	3	2	3	2	2	2	4	2	4	2	3	2	2	4	2	2	2	2	2	2	4	4	2	4	3				2	4	4	4	4
2339.0	ar	1	2	2	5	2	4	13.0	2	2	7	40.0	2	1	45.0	1	3	3	3	4	4	4	4	4	3	3	4	4	4	4	2	3	3	3	2	2	4	3	3	2	4				2	4	3	3	4
1292.0	ar	1	2	2	5	2	3	14.0	1	2	8	39.0	2	2	34.0	3	2	1	1	1	1	1	1	1	1	1	1	1	1	1	1	5	1	1	2	1	3	2	3	1	3				5	5	5	5	4
2074.0	ar	1	1	1	2	3	1	13.0	1	2	8	50.0	3	3	50.0	3	3	3	5	4	3	5	4	4	4	4	5	5	5	5	5	4	1	1	1	1	4	5	4	5	4				1	1	5	5	5
2284.0	ar	1	2	2	5	2	3	13.0	1	2	8	50.0	4	1	41.0	3	3	3	4	4	3	2	3	3	4	3	3	3	3	2	2	3	2	2	2	2	4	4	3	2	4				4	4	4	4	4
37.0	en	2	2	2	5	2	1	13.0	2	2	8	49.0	4	1	45.0	4	1	1	3	1	1	1	3	3	4	3	4	5	1	5	4	4	1	1	1	1	5	5	2	5	4	I hope that we have the ability to endure and bear these difficult times and INS we are going to pass them.			1	2	5	5	5
2529.0	ar	1	2	2	5	2	3	13.0	2	2	8	43.0	2	2	37.0	3	2	3	2	2	2	2	2	2	3	2	2	2	2	1	1	3	1	2	2	2	4	2	1	3	4				5	5	5	4	4
447.0	ar	1	2	2	5	2	4	13.0	2	2	8	42.0	3	1	40.0	3	1	4	4	4	4	4	3	4	4	4	4	3	4	4	4	4	3	2	1	1	4	4	3	2	4				2	2	3	4	5
582.0	ar	1	2	2	5	2	1	13.0	1	2	8	55.0	1	4	45.0	3	1	5	5	4	4	4	4	4	4	3	4	4	4	4	4	4	3	3	2	2	4	4	4	4	4				2	2	3	3	4
1285.0	ar	1	2	2	5	3	6	13.0	1	2	8	63.0	2	1	39.0	2	1	5	5	5	5	5	5	5	5	5	5	5	5	5	5	5	4	4	2	3	5	5	5	5	5				1	1	2	2	4
1694.0	ar	2	2	2	5	3	2	13.0	2	2	8	50.0	3	3	48.0	3	3	1	1	4	1	1	3	1	1	1	1	1	1	1	1	1	1	1	1	1	4	2	1	2	4				5	5	5	5	5
1762.0	ar	1	2	2	5	2	4	13.0	2	2	8	42.0	3	1	40.0	3	1	4	4	4	4	3	4	4	4	3	4	4	4	4	3	4	1	1	1	1	3	4	3	2	4				2	3	5	5	5
1779.0	en	2	1	1	2	2	3	13.0	2	2	8	39.0	4	1	34.0	2	3	2	3	2	3	2	2	2	3	2	2	2	3	2	2	2	2	3	1	1	3	2	2	2	3				4	4	4	3	5
1784.0	ar	2	1	1	2	2	3	13.0	2	2	8	39.0	4	1	34.0	2	3	2	2	2	4	2	3	2	2	2	2	2	2	2	2	2	2	1	1	1	4	2	2	2	2				4	4	4	5	5
2545.0	ar	1	2	2	5	2	5	13.0	2	2	8	39.0	3	1	36.0	3	1	3	1	3	3	2	3	3	4	3	4	2	2	1	1	3	1	1	1	1	4	2	2	4	3				5	5	5	5	5
63.0	en	1	2	2	5	2	3	13.0	1	2	8	50.0	3	1	45.0	4	1	4	4	3	4	1	1	1	4	1	1	3	3	5	3	3	3	1	1	1	1	1	1	1	4				1	3	3	5	5
209.0	ar	1	3	3	12	2	4	13.0	2	2	8	41.0	4	2	37.0	3	3	4	4	3	2	3	4	5	4	5	5	5	5	4	2	5	4	1	1	2	1	1	2	4	5				2	4	2	5	5
446.0	en	2	2	2	5	2	1	13.0	2	2	8	49.0	4	1	45.0	4	1	3	3	3	3	2	3	3	3	2	3	4	3	3	3	2	1	1	1	2	2	3	4	4	3	Attendance at the school is very important and useful than the virtual online learning	Virtual online learning is good and new alternative method to face this problem nowadays	Virtual learning needs some improvement to be effective	3	3	5	5	5
633.0	en	2	2	2	5	2	1	13.0	1	2	8	50.0	3	1	44.0	3	3	3	4	2	2	2	3	2	2	3	2	3	3	3	2	2	1	1	1	1	4	1	1	1	4				3	4	5	5	5
871.0	en	1	2	2	5	2	3	13.0	2	2	8	37.0	4	2	35.0	4	1	4	4	4	3	2	4	5	3	4	4	4	4	4	3	4	1	1	1	1	4	4	2	4	4				2	3	5	5	5
1248.0	ar	1	2	2	4	1	1	13.0	2	2	8	55.0	2	4	47.0	2	1	2	4	2	2	4	5	5	5	5	5	3	2	1	1	3	3	1	1	1	2	5	1	1	2				5	5	3	5	5
2009.0	ar	1	2	2	4	2	2	13.0	1	2	8	35.0	3	1	33.0	3	1	2	2	2	4	1	2	4	4	2	2	2	2	4	2	4	1	1	1	1	4	2	2	4	4				2	4	5	5	5
2028.0	ar	1	2	2	5	2	1	13.0	1	2	8	54.0	4	1	44.0	2	1	3	4	2	2	2	4	4	4	4	4	4	4	2	2	5	1	1	1	1	4	4	2	4	2				4	4	5	5	5
2440.0	ar	1	2	2	5	2	2	13.0	1	2	8	43.0	3	1	40.0	3	1	3	2	2	3	1	4	4	4	2	2	1	3	4	4	2	3	2	2	3	4	3	5	3	3				2	2	3	4	4
607.0	ar	1	2	2	5	2	2	13.0	2	2	8	44.0	3	1	40.0	3	1	2	3	2	1	1	2	1	2	1	1	1	1	2	1	1	1	1	1	1	5	3	1	1	2				4	5	5	5	5
2493.0	ar	1	2	2	5	2	2	13.0	2	2	8	36.0	2	2	31.0	2	3	3	3	2	2	3	2	2	2	3	2	3	2	1	1	3	1	4	2	2	3	3	1	1	5				5	5	5	2	4
300.0	ar	1	2	2	5	2	2	14.0	2	2	8	45.0	3	1	38.0	4	1	1	2	2	2	1	2	3	2	2	3	4	3	4	1	3	1	1	1	2	2	2	5	2	1				2	5	5	5	5
360.0	ar	1	2	2	5	2	4	14.0	1	2	8	39.0	4	1	37.0	3	3	2	2	3	4	1	3	3	2	1	3	1	1	3	2	3	1	1	1	1	4	2	1	3	4				3	4	5	5	5
802.0	ar	1	2	2	5	2	1	14.0	1	2	8	62.0	3	3	52.0	3	1	5	4	5	4	3	4	2	4	3	3	2	4	2	4	4	1	1	1	1	4	4	3	2	4				4	2	5	5	5
1010.0	ar	1	2	2	5	1	4	14.0	2	2	8	42.0	3	1	41.0	3	1	4	4	4	3	1	4	4	4	3	2	3	4	2	2	3	1	1	1	1	4	1	1	1	5				4	4	5	5	5
1338.0	ar	1	3	3	12	2	4	14.0	1	2	8	48.0	2	1	45.0	3	3	3	3	2	3	4	4	3	2	2	3	4	2	2	3	4	3	4	3	3	3	4	2	4	3	في نظري طريقة التعليم عن بعد كانت ناجحة مع البنات اكثر من الاولاد	استفادة بناتي مع المعلمات اكثر من الاولاد		4	3	3	2	3
2179.0	ar	1	2	2	5	2	2	14.0	1	2	8	50.0	2	1	45.0	3	1	3	4	3	2	2	3	4	4	3	3	3	3	4	2	4	2	2	2	2	4	4	2	2	3				2	4	4	4	4
2243.0	ar	1	2	2	4	2	3	14.0	2	2	8	42.0	3	1	30.0	3	1	3	3	3	2	2	2	2	3	2	3	2	3	1	1	2	1	1	1	1	3	2	1	1	2				5	5	5	5	5
2326.0	ar	1	2	2	5	2	3	14.0	1	2	8	40.0	2	2	35.0	3	2	4	4	4	4	4	2	4	4	3	4	4	4	4	4	2	2	2	2	2	4	4	4	2	3				2	2	4	4	4
2390.0	ar	1	2	2	5	2	4	14.0	2	2	8	48.0	2	4	40.0	4	2	4	3	2	2	2	2	3	3	2	4	4	3	4	2	3	1	1	1	1	5	4	2	4	5				2	4	5	5	5
2456.0	ar	1	2	2	5	2	4	14.0	1	2	8	39.0	3	1	37.0	2	3	5	5	5	5	5	5	5	5	5	5	5	5	1	1	5	1	1	1	1	5	5	1	1	5				5	5	5	5	5
2535.0	ar	1	2	2	5	2	1	14.0	1	2	8	58.0	3	1	50.0	3	1	3	4	3	3	2	5	4	4	3	5	5	3	5	3	3	1	1	1	1	3	3	3	2	3				1	3	5	5	5
1672.0	ar	1	2	2	4	2	5	14.0	1	2	8	40.0	3	4	30.0	3	3	5	4	4	4	4	4	4	5	4	5	5	4	4	4	4	4	4	2	4	5	5	4	4	5	اذا استمرت جائحة كورونا اتمنى أن يكون تعليم اطفالي عن بعد حفاظا على صحتهم			2	2	2	2	4
1909.0	ar	1	2	2	5	2	3	14.0	2	2	8	63.0	2	3	41.0	2	3	5	5	5	5	4	4	4	4	4	4	5	3	2	2	4	2	1	1	1	5	5	4	4	5				4	4	4	5	5
1954.0	ar	1	2	2	5	2	4	14.0	2	2	8	41.0	3	1	32.0	2	3	3	1	3	3	1	1	1	3	1	1	1	1	5	2	1	1	1	3	2	3	1	4	3	5	كان الموقع الخاص بالتعليم عن بعد سيء جدا ولا يقبل اجوبة اولادي	عند مراسلة المعلمة لم تجب على اي رسالة او استفسار	عند التواصل مع الموقع الخاص بالتعليم لم يتم الرد على طلب المساعدة نهائيا وكان دايما يواجه خلل و اعطال و تعليق	1	4	5	5	3
2210.0	ar	1	2	2	5	1	4	14.0	2	2	8	39.0	3	2	33.0	3	2	5	5	5	5	5	4	4	4	4	4	4	5	4	1	4	1	1	1	1	4	5	3	2	5				2	5	5	5	5
2338.0	ar	1	2	2	5	3	1	14.0	1	2	8	54.0	3	1	49.0	3	3	5	4	4	4	4	4	2	3	3	3	3	3	4	2	3	4	1	1	3	5	4	4	4	4				2	4	2	5	5
1027.0	ar	1	5	5	9	2	2	14.0	1	2	8	47.0	2	1	44.0	3	1	4	5	4	5	2	4	4	4	4	3	3	3	1	1	3	1	1	1	1	5	3	3	1	5				5	5	5	5	5
2657.0	ar	1	2	2	5	2	4	14.0	1	2	8	40.0	2	1	33.0	2	3	2	1	2	1	1	2	3	3	2	2	1	1	1	1	2	1	1	1	1	2	2	1	2	4				5	5	5	5	5
461.0	ar	2	2	2	5	1	3	14.0	2	2	8	47.0	3	1	38.0	3	3	4	4	4	3	2	4	4	4	4	4	3	4	4	4	4	2	2	1	2	4	4	2	4	5	أرجو زيادة الوقت ليكون فيه مناقشات لسهولة الفهم علي الطلاب			2	2	4	4	5
1228.0	en	1	2	2	5	2	4	14.0	2	2	8	43.0	3	4	41.0	4	1	4	3	4	5	3	2	4	5	5	5	5	2	4	5	1	1	1	1	1	4	1	4	2	3	التعليم الافتراضي مفيد وممتع ولكن لا يغني عن التعليم العادي			2	1	5	5	5
2747.0	ar	1	2	2	5	2	5	14.0	1	2	8	54.0	2	2	50.0	3	3	4	3	2	1	4	3	4	4	4	4	4	3	4	4	4	4	4	2	4	4	4	1	1	4				2	2	2	2	4
2750.0	ar	1	2	2	5	2	5	14.0	1	2	8	54.0	2	2	50.0	3	3	2	2	2	1	4	2	2	4	4	4	4	4	4	4	2	2	2	2	2	3	3	3	1	5				2	2	4	4	4
2125.0	ar	1	2	2	5	3	3	14.0	1	2	8	51.0	2	3	49.0	2	3	4	3	4	4	4	4	3	4	3	3	2	4	5	5	4	2	2	2	2	5	5	4	5	5				1	1	4	4	4
1297.0	ar	1	2	2	5	1	6	14.0	1	2	8	69.0	3	3	59.0	1	3	4	3	3	3	3	3	3	3	3	3	3	3	3	3	3	3	3	3	3	3	3	3	3	3				3	3	3	3	3
2558.0	ar	1	2	2	5	2	4	14.0	2	2	8	40.0	3	1	37.0	3	1	3	2	2	2	2	2	2	2	2	2	2	2	2	2	2	1	1	1	1	3	2	1	2	3				4	4	5	5	5
313.0	ar	1	2	2	5	2	5	14.0	2	2	8	60.0	3	3	55.0	3	3	3	3	3	2	3	1	1	3	2	2	1	3	2	2	3	1	2	1	2	3	3	2	2	3				4	4	5	4	5
2482.0	ar	1	2	2	4	2	5	15.0	1	2	9	39.0	3	1	35.0	3	1	2	2	2	2	1	3	4	3	2	4	2	2	2	2	1	1	1	1	1	4	2	2	2	2				4	4	5	5	5
2358.0	ar	1	5	5	8	3	2	15.0	2	2	9	50.0	3	3	49.0	1	3	2	1	2	2	1	1	2	2	2	2	2	2	3	1	2	2	3	3	3	3	3	2	2	2	ولي امر الطالب ليس لديه قدره في ايصال جميع المعلومات مثال الانجليزي والرياضيات ونحوه	كذلك الطالب متعود على طريقة معلمة فيصعب الفهم من ولي الامر	والحلول في الكتاب لانعلم صحتها او العكس لعدم سهولة التواصل مع المعلم بسهولة	3	5	4	3	3
2641.0	ar	1	2	2	5	2	4	15.0	1	2	9	45.0	3	1	44.0	3	1	2	2	2	1	1	2	2	2	2	2	1	1	4	1	2	1	1	2	1	2	2	2	2	2	لم يكن هناك أي تعليم الكتروني من قبل المدرسين ولا يوجد اي متابعة منهم ولم يتلقى طفلي اي تعليم			2	5	5	5	4
384.0	ar	2	2	2	5	2	3	15.0	2	2	9	50.0	4	1	45.0	4	2	4	4	4	4	4	4	4	4	4	4	4	4	4	4	4	2	2	2	2	2	2	2	4	4				2	2	4	4	4
433.0	ar	2	2	2	5	1	3	15.0	1	2	9	35.0	3	1	35.0	1	3	5	4	5	4	3	4	4	5	5	4	2	4	4	4	4	1	1	1	1	4	5	4	3	5				2	2	5	5	5
485.0	ar	1	2	2	5	3	1	15.0	2	2	9	38.0	4	1	34.0	4	1	4	3	4	4	4	4	3	4	3	5	5	5	4	4	4	3	5	1	1	5	5	5	2	5				2	2	3	1	5
1686.0	ar	1	2	2	5	2	2	14.0	2	2	9	58.0	3	1	52.0	4	3	2	1	1	2	1	3	2	1	1	2	2	3	5	4	3	5	1	1	1	2	3	5	3	4				1	2	1	5	5
2501.0	ar	1	1	1	2	3	2	14.0	1	2	9	39.0	3	1	39.0	2	1	2	2	2	2	2	2	4	2	2	4	2	2	2	2	2	2	2	2	2	4	2	2	2	4				4	4	4	4	4
133.0	ar	1	5	5	9	1	2	14.0	1	2	9	47.0	1	3	40.0	1	3	5	5	5	5	5	5	5	5	5	5	5	5	1	1	5	1	1	1	1	5	5	4	1	5	أواجه صعوبه في توفير أجهزة التقنيه مثل اللابتوب اوالايباد			5	5	5	5	5
761.0	ar	1	2	2	5	2	6	14.0	1	2	9	49.0	3	4	44.0	4	1	2	4	3	2	1	4	4	4	2	3	3	4	1	1	4	1	1	1	1	3	1	1	2	3	التعليم عند بعد أنقذنا خلال الجائحة في شغل أوقات الأبناء بما يفيد ، لكن التحصيل العلمي من خلاله لا يساوي خمسين في المئة من نظام التعليم المباشر في المدارس. رفع الله عنا الوباء و الباء	التعليم عن بعد مهم و مفيد في دورة ، أو تقديم أفكار محدودة أو لقاء، لكنه غير مستحب في تعليم مناهج كاملة ، إلا في ظروف طارئة.		5	5	5	5	5
1149.0	ar	1	2	2	5	2	3	14.0	2	2	9	70.0	3	4	48.0	3	1	2	2	2	2	1	4	4	2	3	3	2	3	4	4	2	2	2	1	2	3	3	2	4	2				2	2	4	4	5
2470.0	ar	1	2	2	5	2	5	14.0	2	2	9	40.0	2	1	41.0	3	3	4	4	4	4	4	4	4	4	4	4	3	3	4	4	4	4	3	2	2	5	5	4	4	4				2	2	2	3	4
459.0	ar	1	2	2	5	2	3	14.0	1	2	9	40.0	3	1	39.0	3	1	2	2	2	2	5	4	2	2	2	2	2	2	2	2	2	1	2	1	1	2	2	2	2	5	قم للمعلم ووفه التبجيلا كاد المعلم أن يكون رسولا	التعليم الالكتروني وسيلة غيّر فعاله للتعليم من وجهة نظري	رسالة ابعثها لكل مسؤول عن التعليم المعلم والمعلمة والطالب والطالبة مكملين لبعضهم البعض	4	4	5	4	5
158.0	ar	1	2	2	5	2	4	15.0	1	2	9	42.0	2	1	35.0	3	3	3	3	3	2	2	4	5	3	3	3	3	3	2	4	3	1	1	1	1	5	3	1	2	3				4	2	5	5	5
176.0	ar	1	2	2	5	3	2	15.0	2	2	9	43.0	3	1	38.0	3	3	4	3	4	3	2	3	2	2	3	3	4	3	4	2	4	1	1	1	1	4	4	3	3	4				2	4	5	5	5
586.0	ar	1	1	1	2	2	2	15.0	1	2	9	64.0	3	3	52.0	3	3	3	3	3	2	3	3	2	3	3	3	2	3	1	1	4	2	3	3	2	2	3	2	3	3	بما انها تجربة أولى قد تكون انجح.....	فيها تسليم المسؤولية للطفل لتلقي المعلومة	فيها مشاكل تلقي الدرس المباشر	5	5	4	3	3
1030.0	ar	1	2	2	5	2	3	15.0	2	2	9	36.0	3	1	33.0	4	1	2	2	2	2	2	3	2	3	3	3	3	2	3	4	2	2	1	1	1	2	2	1	3	2	لم يكن مناسبا للامهات العاملات حيث ان الصغار في مرحلة الابتدائيه يردون الحضور أثناء البث المباشر للمشاركه و لا يستطيعون الحضور أثناء البث المباشر لعدم وجودي في المنزل فقط المتاح لهم التسجيل و كان ممل بالنسبة لهم	هناك بعض التطبيقات التعليمية كانت رائعه و استفدنا منها		3	2	4	5	5
1873.0	ar	1	2	2	5	3	2	15.0	1	2	9	60.0	3	1	58.0	3	3	5	2	2	3	2	2	2	2	1	3	4	4	3	3	2	4	1	3	3	2	4	5	2	4				3	3	2	5	3
1936.0	ar	1	2	2	5	2	4	15.0	1	2	9	38.0	3	1	29.0	3	3	2	3	2	4	5	1	2	3	4	5	2	3	2	2	3	4	5	4	5	5	4	3	2	3				4	4	2	1	2
2256.0	ar	1	2	2	5	2	1	15.0	2	2	9	44.0	4	1	43.0	4	1	5	4	4	4	5	4	5	5	4	5	5	5	5	2	5	2	2	2	3	4	4	4	4	4				1	4	4	4	4
2349.0	ar	1	2	2	5	2	1	15.0	1	2	9	47.0	3	1	40.0	3	1	1	1	1	1	1	1	1	1	1	1	1	1	5	5	1	1	3	3	3	3	3	3	3	3	اكتشف طفلي أن ما ينطق ويغرد به إعلام وزارة التعليم كذب وبهتان.وأن وزارة التعليم في وادٍ و واقع التعليم في وادٍ آخر..بل في قاعٍ آخر			1	1	5	3	3
2557.0	ar	1	2	2	5	2	5	15.0	2	2	9	55.0	3	4	48.0	3	1	3	4	3	3	2	2	2	3	2	4	4	4	4	2	4	1	1	1	1	5	2	1	1	4	التعليم عن بعد لم يجدي نفعاً وقد أرهق أولياء الأمور			2	4	5	5	5
2607.0	ar	1	2	2	4	2	6	15.0	2	2	9	42.0	4	1	40.0	3	3	2	2	2	2	1	3	2	3	2	2	2	2	2	2	3	1	2	1	1	3	2	1	1	4	التعليم عن بعد مفيد في بعض الحالات الطارئة فقط	واجه ابنائي وبناتي مشكله عدم الفهم من غير معلميهم الاساسيين	واجهت صعوبة في توفير الاجهزة لاطفالي كلهم !!!	4	4	5	4	5
105.0	en	2	2	2	5	2	2	15.0	1	2	9	49.0	4	1	42.0	4	4	3	2	3	2	1	3	3	3	3	3	3	3	4	3	2	5	1	1	1	5	1	1	3	5				2	3	1	5	5
128.0	en	2	2	2	5	2	1	15.0	1	2	9	45.0	4	1	45.0	4	1	4	4	4	4	3	4	3	3	3	3	3	3	4	3	3	3	1	1	1	3	4	3	3	4				2	3	3	5	5
135.0	ar	2	2	2	5	3	4	15.0	1	2	9	57.0	4	1	48.0	4	1	4	4	4	4	4	4	4	2	2	4	4	2	4	4	4	1	1	1	1	3	2	1	2	4				2	2	5	5	5
183.0	ar	1	2	2	5	2	4	15.0	1	2	9	40.0	3	1	40.0	3	1	3	4	2	2	1	2	2	2	2	4	2	2	3	4	4	1	3	1	2	2	4	2	4	3				3	2	5	3	5
367.0	en	1	2	2	5	2	5	15.0	1	2	9	52.0	4	1	49.0	4	1	4	4	4	4	4	4	4	3	3	4	4	4	4	4	4	3	3	3	4	4	4	2	2	4	Why only the eldest child , what about the younger once ??			2	2	3	3	3
523.0	en	1	2	2	5	2	3	15.0	1	2	9	42.0	3	1	40.0	4	1	2	3	2	3	4	2	1	2	3	4	4	2	2	2	2	3	2	1	2	1	3	1	1	2	International school was late in starting online seesion	The books were in the school	Working mother could not help their young children to access the online, and school IT had late response to technical issues some sessions was missed	4	4	3	4	5
572.0	en	2	2	2	5	2	2	15.0	2	2	9	50.0	3	1	44.0	3	1	2	1	3	2	2	3	3	3	2	2	3	2	2	2	2	1	1	1	2	1	1	1	1	1	Online teaching happened when i was at work..and my 9 year old son had no supervision.			4	4	5	5	5
588.0	en	2	2	2	5	2	3	15.0	2	2	9	49.0	4	1	43.0	4	1	4	4	5	3	1	2	3	5	3	2	3	4	1	1	2	1	1	1	2	5	4	2	1	4	Some students didn’t get the opportunity to answer questions.	Some students did not have the chance to express their opinions per the lesson.	Weak students were not attended to	5	5	5	5	5
641.0	ar	1	1	1	2	1	2	15.0	1	2	9	64.0	3	2	54.0	3	3	2	3	2	2	1	2	2	2	2	2	2	2	2	1	2	1	3	1	1	4	4	4	4	3	كان صعب الوصول لموقع التعليم الإلكتروني	وفي حالة الوصول يكون صعب الوصول للمادة التعليمية	اعتقد ان الموقع غير جاهز لاستقبال العدد الكبير ، بالإضافة الى مشاكل الاتصال والإنترنت	4	5	5	3	5
908.0	ar	1	2	2	5	2	1	15.0	2	2	9	40.0	1	3	40.0	2	3	4	3	4	4	3	4	4	4	4	4	4	4	2	2	4	2	2	1	1	5	5	4	4	4				4	4	4	4	5
1375.0	ar	1	2	2	5	1	5	15.0	2	2	9	40.0	3	4	38.0	3	1	3	4	2	2	4	2	3	3	3	3	3	3	3	3	3	3	3	3	3	3	3	3	3	3				3	3	3	3	3
1537.0	ar	1	2	2	5	3	6	15.0	2	2	9	48.0	3	1	41.0	3	3	4	4	4	4	2	4	4	4	4	4	4	2	4	4	3	1	1	1	1	5	5	2	4	4				2	2	5	5	5
1707.0	ar	1	2	2	5	2	2	15.0	1	2	9	48.0	4	1	42.0	3	3	4	5	3	3	5	4	4	4	4	4	4	4	5	4	5	3	4	2	2	5	5	3	4	5				1	2	3	2	4
1777.0	en	1	1	1	2	2	4	15.0	1	2	9	43.0	4	1	41.0	3	1	3	5	4	4	3	4	4	4	4	4	3	3	4	4	3	3	1	1	1	3	3	2	4	3				2	2	3	5	5
1964.0	ar	1	4	4	3	1	3	15.0	1	2	9	41.0	4	1	33.0	4	2	5	5	5	5	5	5	5	5	5	5	5	5	4	4	5	5	4	5	5	5	5	4	4	5				2	2	1	2	1
2226.0	ar	1	2	2	5	2	3	15.0	1	2	9	50.0	3	1	50.0	3	1	3	2	1	2	1	2	2	4	2	2	2	2	4	1	3	1	1	1	1	5	3	3	2	3				2	5	5	5	5
2343.0	ar	1	1	1	1	2	3	15.0	2	2	9	34.0	3	2	33.0	3	3	5	5	4	4	5	3	4	4	4	4	5	5	4	1	5	3	5	1	3	5	4	2	2	4				2	5	3	1	5
2373.0	ar	1	2	2	5	2	2	15.0	2	2	9	52.0	4	1	44.0	4	1	1	2	2	2	1	1	1	3	2	3	1	1	4	4	1	1	1	1	1	1	2	1	1	3				2	2	5	5	5
2717.0	ar	1	2	2	5	2	5	15.0	2	2	9	45.0	3	1	39.0	3	1	4	4	4	4	3	4	3	4	4	4	4	4	3	3	3	3	2	3	2	4	4	2	3	3				3	3	3	4	3
2592.0	ar	1	2	2	5	2	2	16.0	2	2	9	47.0	2	1	41.0	3	1	4	5	5	4	3	5	5	5	4	5	4	3	5	4	4	4	5	1	3	4	4	3	4	4				1	2	2	1	5
1708.0	ar	1	5	5	10	3	1	16.0	2	2	9	54.0	2	3	46.0	2	1	3	2	2	3	2	3	3	4	3	3	4	2	1	1	4	1	1	1	1	4	5	1	1	4	الرجوع الى المدارس			5	5	5	5	5
660.0	ar	1	2	2	5	2	1	16.0	2	2	9	55.0	2	4	50.0	4	3	3	4	3	3	2	4	2	2	3	4	2	2	4	4	2	2	3	1	2	3	3	2	2	3				2	2	4	3	5
479.0	ar	1	2	2	5	1	3	16.0	2	2	9	41.0	3	1	38.0	3	3	3	2	3	3	1	3	4	3	3	3	3	3	1	1	3	1	1	1	1	3	2	1	1	3	التعليم عن بعد مفيد في المراحل المتقدمة الجامعية وما فوق اما الصفوف الدنيا والمتوسط فلا اؤيد ذلك من الممكن الثانوية ويكون جزئي مثل فصول إضافية تمهيدا للجامعة عن بعد			5	5	5	5	5
1569.0	ar	1	4	4	3	3	1	16.0	2	2	9	50.0	1	3	40.0	2	1	5	5	4	5	5	5	5	5	5	4	4	5	3	1	5	4	3	1	1	5	4	1	1	5				3	5	2	3	5
2208.0	ar	1	2	2	5	2	4	16.0	2	2	9	50.0	2	1	45.0	3	1	2	2	2	2	2	4	4	2	3	3	4	2	2	2	2	1	1	1	1	3	1	2	2	2				4	4	5	5	5
169.0	ar	1	2	2	5	2	2	16.0	1	2	9	40.0	2	1	40.0	4	1	1	1	1	2	2	2	4	1	1	2	1	1	1	1	2	1	1	1	1	1	1	1	1	1				5	5	5	5	5
2331.0	ar	1	5	5	10	3	3	16.0	1	2	9	46.0	4	1	44.0	4	2	4	2	4	4	2	3	4	4	3	5	5	3	1	1	2	3	3	2	4	5	5	3	4	5				5	5	3	3	4
543.0	en	1	1	1	2	2	5	14.0	2	2	9	49.0	1	1	41.0	3	1	2	2	2	2	5	1	2	2	2	2	2	2	4	2	1	2	5	2	2	4	2	1	1	3	الرقم المرسل للطالبه من قبل المدرسه غير فعال ولم يتم الدخول بالرقم	عدم تواصل معلمين المدرسه معنا		2	4	4	1	4
1884.0	ar	1	2	2	5	2	3	15.0	2	2	9	57.0	3	2	53.0	2	2	4	3	2	3	1	3	4	5	4	4	5	4	2	1	3	2	2	4	2	3	2	4	4	2				4	5	4	4	2
1806.0	ar	1	2	2	5	2	5	16.0	2	3	10	42.0	3	1	33.0	2	3	3	3	3	3	3	3	3	3	3	3	3	3	3	3	3	3	3	3	3	3	3	3	3	3				3	3	3	3	3
2073.0	ar	1	2	2	5	2	2	16.0	1	3	10	47.0	3	1	42.0	3	1	3	2	3	2	2	2	4	3	1	3	1	3	3	4	3	1	1	3	3	5	5	3	4	3				3	2	5	5	3
2079.0	ar	1	2	2	5	3	2	16.0	1	3	10	47.0	3	1	42.0	3	1	3	4	2	2	2	3	4	3	4	4	4	3	4	5	3	2	2	2	2	4	4	2	2	3				2	1	4	4	4
1625.0	ar	1	2	2	5	2	5	16.0	2	3	10	39.0	4	1	37.0	2	3	3	2	4	2	1	2	2	3	3	4	1	2	1	1	4	1	1	1	1	5	1	2	3	5	لم أحب التعليم الإلكتروني ابدا	لكن للضرورة أحكام واللائحة من الضرورات		5	5	5	5	5
2293.0	ar	1	1	1	2	2	3	16.0	1	3	10	42.0	4	1	37.0	3	2	3	3	4	4	2	3	1	3	3	1	3	2	1	1	1	1	1	1	1	5	3	3	3	4				5	5	5	5	5
246.0	ar	2	1	1	2	2	3	15.0	1	3	10	50.0	3	1	40.0	3	3	2	2	3	1	1	3	3	2	2	2	1	1	4	2	3	1	1	1	1	3	2	4	2	3	من اهم المشاكل الذي قابلتنا اثناء الحصه انقطاع الخط فجاء وعدم القدرة علي دخول الفصل تاني بسبب عطل النت في المدرسه او ازتحام الفصل واكتمال عدده	عدم قدره مشاركه الأولاد بسبب عدم انضباط بعض الأولاد في الكلام مع المدرسين	سرحان الأطفال عن الحصه بسبب بعد المدرس عن الطالب وشد انتباه	2	4	5	5	5
1685.0	ar	1	2	2	5	2	4	15.0	2	3	10	48.0	2	1	44.0	1	3	1	1	2	1	1	1	1	3	3	2	1	1	1	1	1	1	2	1	2	2	1	1	1	5	التعلم الإفتراضي سيء جداااااااً			5	5	5	4	5
1745.0	ar	1	2	2	5	2	4	15.0	2	3	10	48.0	3	1	39.0	4	2	3	3	3	3	2	3	3	3	3	3	3	2	1	1	2	1	1	1	1	3	2	1	1	3	لسنا مستعدين في الوقت الحالي لهذا النوع من التعليم خاصةً المراحل الدراسية المبكره بالمدارس قد يكون مفيد بالجامعات ولكن بالمدارس الطالب يحتاج للتعليم الفعلي الاختبار التجارب الاحتكاك بالأصدقاء بالأجواء الفعلية التعليم عن بعد لم يوفر شيء من ذلك فليس كل تعليم بالتلقين ناجح وهو ي			5	5	5	5	5
2300.0	ar	1	2	2	5	2	4	15.0	1	3	10	45.0	4	1	40.0	4	1	5	3	4	4	5	5	5	4	5	5	3	5	2	4	5	1	1	1	1	5	5	4	4	5	نشكر الوطن على الجهود الرائعه ♥️			4	2	5	5	5
2314.0	ar	1	2	2	5	1	5	15.0	1	3	10	48.0	3	1	36.0	2	3	4	3	4	2	1	4	5	4	4	4	1	2	5	5	3	1	1	1	1	5	5	4	4	5				1	1	5	5	5
2540.0	ar	1	1	1	1	2	4	15.0	1	3	10	40.0	4	1	36.0	3	3	3	2	2	2	1	4	4	4	2	2	1	2	2	2	2	2	2	2	4	2	4	2	2	4				4	4	4	4	4
2651.0	ar	1	2	2	5	2	2	15.0	1	3	10	49.0	3	4	41.0	3	1	3	3	3	3	3	4	4	4	3	3	3	3	5	5	4	3	4	3	4	4	4	3	3	3	التعليم المدمج الذي يجمع بين حضور الطالب للمدرسة (للمراجعة و الاختبار) و التعليم الالكتروني بقية العام ( مشاهدة الدروس ) هو مستقبل التعليم الافضل	لا حاجة لدوام الطالب ( في المرحلة الثانوية ) طوال العام	يجب اقتصار الحضور للمدرسة للصغار في المرحلة الابتدائية و بنسبة ٥٠ % لطلاب المتوسطة و ٢٠% لطلاب الثانوية	1	1	3	2	3
333.0	en	2	2	2	5	2	3	15.0	2	3	10	46.0	3	1	41.0	3	3	2	2	3	2	2	2	2	3	2	2	1	2	4	3	2	3	3	2	2	3	3	3	3	2				2	3	3	3	4
610.0	ar	1	2	2	5	2	4	15.0	2	3	10	47.0	3	1	39.0	4	3	2	3	2	2	2	2	3	2	3	3	4	3	2	1	2	1	1	1	1	3	3	1	1	2				4	5	5	5	5
1385.0	ar	1	2	2	5	1	5	15.0	2	3	10	40.0	4	1	30.0	3	1	2	2	4	2	2	4	4	4	4	5	4	4	2	2	4	2	2	2	2	3	3	2	4	4				4	4	4	4	4
2075.0	ar	1	1	1	2	3	1	15.0	1	3	10	56.0	3	1	52.0	3	3	3	2	2	3	4	4	4	4	3	4	4	4	5	4	5	3	2	3	3	3	2	3	3	3				1	2	3	4	3
2117.0	ar	1	2	2	5	1	2	15.0	2	3	10	48.0	3	3	41.0	2	3	4	3	2	1	1	4	5	4	4	5	5	2	5	3	3	1	2	1	3	4	4	4	1	4				1	3	5	4	5
2204.0	ar	1	2	2	5	1	2	15.0	2	3	10	60.0	1	4	45.0	2	3	4	4	3	3	3	5	5	5	5	5	3	4	3	4	4	1	1	1	1	3	3	3	3	3				3	2	5	5	5
2308.0	ar	1	2	2	5	2	4	15.0	2	3	10	48.0	3	1	46.0	3	1	2	2	4	2	2	1	1	4	3	1	1	1	2	1	4	1	4	3	2	5	5	5	5	5				4	5	5	2	3
2433.0	ar	1	2	2	5	2	3	15.0	2	3	10	62.0	1	3	45.0	3	1	4	4	4	4	2	4	4	3	4	4	4	4	3	3	4	2	2	2	2	4	4	4	2	2				3	3	4	4	4
2447.0	ar	1	2	2	5	2	1	15.0	1	3	10	40.0	1	3	30.0	3	1	4	4	4	3	5	4	4	4	4	4	4	4	4	4	4	1	1	1	1	4	4	4	4	4				2	2	5	5	5
2579.0	ar	1	2	2	5	2	3	15.0	2	3	10	40.0	3	1	37.0	3	1	3	4	4	3	2	4	3	5	3	4	4	4	2	1	2	1	1	1	1	5	4	2	2	5	أتمنى أن تكون المنصات التعليمية كالمنظومة وبوابة المستقبل تعمل بشكل أفضل			4	5	5	5	5
2615.0	ar	1	2	2	5	1	4	15.0	2	3	10	40.0	3	1	38.0	4	1	2	2	2	2	3	5	2	3	1	1	2	2	1	4	1	1	1	1	1	2	2	1	4	1				5	2	5	5	5
197.0	ar	1	3	3	12	2	2	16.0	1	3	10	58.0	2	1	50.0	3	1	3	2	3	2	1	2	4	4	2	2	2	2	4	4	4	1	1	1	1	2	2	1	1	2				2	2	5	5	5
487.0	ar	1	2	2	5	2	4	16.0	2	3	10	46.0	3	1	40.0	3	2	4	4	3	3	2	2	4	2	2	4	4	4	2	1	2	1	1	1	1	3	2	1	1	3				4	5	5	5	5
490.0	ar	1	2	2	5	2	3	16.0	1	3	10	44.0	2	1	42.0	3	1	4	4	4	3	1	1	2	2	2	2	3	2	4	4	2	4	5	5	5	3	2	4	4	2				2	2	2	1	1
500.0	ar	1	2	2	5	2	2	16.0	2	3	10	45.0	4	4	42.0	4	3	1	1	2	1	1	3	3	2	1	3	2	2	2	2	2	1	1	1	1	3	2	3	1	2				4	4	5	5	5
821.0	ar	1	2	2	4	3	4	16.0	1	3	10	48.0	3	1	35.0	3	3	4	3	4	4	5	2	4	1	4	4	2	2	5	5	3	3	4	2	3	4	4	4	1	3				1	1	3	2	4
1634.0	ar	1	2	2	4	2	5	16.0	2	3	10	37.0	3	1	36.0	1	3	4	5	4	2	2	3	2	4	4	3	2	2	2	2	3	1	1	1	1	4	2	2	2	3				4	4	5	5	5
1839.0	ar	1	1	1	1	3	2	16.0	2	3	10	40.0	2	1	39.0	3	1	3	2	3	2	2	3	2	2	2	3	3	1	3	4	2	2	3	2	3	3	2	2	3	2				3	2	4	3	4
1870.0	ar	1	2	2	5	2	2	16.0	1	3	10	55.0	4	1	44.0	4	1	2	3	3	3	3	4	4	4	4	3	3	2	4	2	3	1	1	1	1	4	3	1	2	4				2	4	5	5	5
1991.0	ar	1	2	2	4	2	5	16.0	2	3	10	40.0	3	1	40.0	3	1	2	1	1	2	1	2	2	4	2	2	2	2	2	1	2	1	1	2	1	2	2	1	1	2				4	5	5	5	4
1999.0	ar	1	5	5	9	2	2	16.0	2	3	10	62.0	1	3	56.0	1	3	2	2	2	2	2	2	2	2	2	2	2	2	1	1	2	2	2	2	2	2	1	2	1	2	....	...	....	5	5	4	4	4
2195.0	ar	1	2	2	5	2	5	16.0	2	3	10	42.0	1	1	40.0	3	1	2	4	4	1	2	2	2	3	3	3	3	3	1	1	4	1	1	1	1	5	4	1	1	4				5	5	5	5	5
92.0	ar	1	2	2	5	2	3	16.0	2	3	10	45.0	3	1	40.0	3	1	1	1	1	1	1	1	1	1	1	1	1	1	5	5	1	5	5	5	5	1	1	5	5	1				1	1	1	1	1
676.0	en	2	2	2	5	2	3	16.0	2	3	10	45.0	4	1	43.0	4	1	3	4	4	4	2	3	4	4	3	4	4	3	3	3	2	2	1	1	1	4	4	3	3	4				3	3	4	5	5
1139.0	ar	1	2	2	5	2	3	16.0	1	3	10	56.0	3	1	55.0	4	2	4	4	4	3	3	4	4	4	4	4	4	4	4	2	4	4	2	2	2	4	4	4	4	4				2	4	2	4	4
1153.0	ar	2	2	2	5	2	2	16.0	2	3	10	52.0	2	1	46.0	2	3	3	2	2	2	2	4	3	3	3	3	2	2	2	1	2	1	1	1	1	4	1	2	2	2				4	5	5	5	5
1545.0	ar	1	1	1	2	3	4	16.0	1	3	10	38.0	4	1	35.0	3	1	5	5	5	5	5	5	5	4	5	5	4	5	1	1	5	1	1	1	1	5	5	1	1	4				5	5	5	5	5
1592.0	ar	1	2	2	5	1	4	16.0	2	3	10	43.0	4	1	36.0	2	3	4	4	4	4	3	4	4	4	3	4	2	3	4	4	4	2	2	1	1	5	4	4	4	4	التعليم الالكتروني يفيد في وقت الأزمات ولكن ليس بصورة مستمرة	يحتاج التعليم الإلكتروني لكثير من التطوير حتى يكون وافي وكافي	ليست باستطاعت جميع الأسر توفير الأدوات اللازمة للتعليم الالكتروني لجميع أبناءها	2	2	4	4	5
1638.0	ar	1	3	3	12	2	4	16.0	2	3	10	43.0	3	1	38.0	2	3	2	1	2	4	1	4	4	4	4	4	2	2	1	1	1	1	1	1	2	4	4	2	2	5				5	5	5	5	5
1760.0	ar	1	2	2	5	1	2	16.0	1	3	10	50.0	2	3	36.0	1	3	4	4	4	4	2	4	4	4	4	4	4	4	4	2	4	2	2	2	2	4	3	3	3	3				2	4	4	4	4
1876.0	ar	1	2	2	5	2	5	16.0	2	3	10	52.0	3	1	42.0	2	3	5	4	4	4	2	3	3	4	3	4	2	2	3	2	3	2	4	1	2	4	2	2	2	3				3	4	4	2	5
2047.0	ar	1	5	5	9	2	2	16.0	1	3	10	45.0	3	1	39.0	3	1	3	4	2	2	1	1	1	3	1	1	1	2	4	2	3	2	1	1	1	5	3	2	4	5				2	4	4	5	5
2272.0	ar	1	2	2	5	1	3	16.0	2	3	10	50.0	2	1	45.0	2	1	2	2	2	2	1	1	1	1	1	1	1	1	1	1	2	1	1	1	1	5	2	4	4	4				5	5	5	5	5
2596.0	ar	1	2	2	5	2	3	16.0	1	3	10	44.0	1	1	40.0	3	3	4	3	3	3	4	4	3	3	3	3	3	3	2	1	3	3	2	3	2	4	3	2	2	3				4	5	3	4	3
2662.0	ar	1	2	2	4	2	3	16.0	2	3	10	45.0	3	1	40.0	3	2	4	4	4	3	4	5	5	5	5	5	5	3	4	3	4	2	1	1	1	5	5	4	4	4				2	3	4	5	5
2172.0	ar	1	2	2	5	3	6	17.0	1	3	10	53.0	2	1	51.0	3	1	2	1	2	2	1	1	2	3	2	2	2	2	1	1	1	1	2	2	1	2	1	1	1	2	من لديه اكثر من طفلين لايستطيع ابدا السيطره على التعليم عن بعد	الفصل يجمع ويلم ويحتضع المعلومات اكثر للنه واقع في ميدان حي بروح ىتفاعل مع اصحابه وتكون اكثثر استقطاب ووعي والممارسه هي اساس التعليم بواقع الميدان		5	5	5	4	4
2723.0	ar	1	2	2	5	2	6	17.0	1	3	10	52.0	2	1	43.0	3	1	3	1	1	1	1	2	2	2	3	1	2	2	4	2	1	2	2	1	2	4	2	1	2	3				2	4	4	4	5
362.0	ar	1	2	2	5	2	4	17.0	2	3	11	42.0	3	2	33.0	3	3	4	4	5	4	2	4	4	4	4	4	4	4	4	4	4	2	2	2	2	4	4	4	4	4				2	2	4	4	4
2597.0	ar	1	2	2	5	2	6	17.0	2	3	11	61.0	1	4	58.0	3	1	2	2	3	2	1	3	3	2	2	3	4	4	1	1	3	2	3	1	2	4	3	2	2	3				5	5	4	3	5
1547.0	ar	1	2	2	5	1	5	17.0	1	3	11	54.0	3	2	49.0	2	3	4	5	5	4	2	4	3	5	5	5	5	2	5	5	2	1	1	1	1	4	2	4	4	4				1	1	5	5	5
1787.0	ar	1	2	2	5	2	3	17.0	2	3	11	46.0	3	1	39.0	3	1	4	4	2	3	2	3	4	3	4	2	4	2	2	2	4	1	1	1	1	2	2	1	1	2				4	4	5	5	5
2336.0	ar	1	4	4	7	2	6	17.0	2	3	11	61.0	1	3	50.0	1	3	4	3	2	2	2	1	4	2	4	4	4	2	2	4	2	1	2	1	1	5	5	2	3	4				4	2	5	4	5
2645.0	ar	1	2	2	5	3	1	17.0	1	3	11	45.0	4	1	35.0	4	1	3	4	2	2	2	4	4	2	3	4	4	4	4	3	4	1	1	1	1	3	3	3	2	3				2	3	5	5	5
928.0	ar	1	3	3	12	2	6	17.0	1	3	11	45.0	4	1	42.0	3	1	3	3	3	3	3	3	4	3	3	4	3	4	4	4	3	2	2	2	2	1	1	1	3	3				2	2	4	4	4
1683.0	ar	1	2	2	5	2	3	16.0	2	3	11	49.0	1	1	47.0	2	3	2	2	3	2	2	5	2	2	1	1	4	4	2	4	4	1	3	1	4	5	5	5	4	5				4	2	5	3	5
1892.0	ar	1	2	2	5	1	4	16.0	1	3	11	40.0	3	4	34.0	2	3	3	2	2	2	2	2	2	2	2	2	2	1	4	4	2	1	1	1	1	3	3	2	2	3				2	2	5	5	5
2380.0	ar	1	2	2	5	2	2	16.0	2	3	11	42.0	2	4	40.0	2	3	3	3	3	2	2	3	3	3	3	3	1	1	2	2	2	1	2	1	2	4	3	2	3	3				4	4	5	4	5
2391.0	ar	1	2	2	5	2	3	16.0	2	3	11	50.0	3	1	45.0	3	1	5	5	4	4	3	5	5	4	4	4	4	4	4	4	3	2	1	1	1	4	4	4	5	4				2	2	4	5	5
259.0	ar	2	1	1	2	2	3	16.0	1	3	11	51.0	3	1	43.0	3	1	5	5	5	3	2	5	5	5	5	5	5	2	5	5	3	1	1	1	1	5	5	1	5	5	التعليم الالكتروني كان بديل جيد لا اني عنه لكنه ليس بديل عن التعليم التقليدي والطفل محتاج الأنشطة المدرسية والتفاعل المجتمعي			1	1	5	5	5
1835.0	ar	1	2	2	4	2	5	16.0	2	3	11	39.0	4	1	36.0	4	1	3	2	1	2	1	4	5	4	4	4	4	4	5	5	3	1	1	1	4	5	4	5	4	5	* الالكتروني			1	1	5	5	5
1928.0	ar	1	2	2	5	2	3	16.0	1	3	11	40.0	1	3	30.0	1	3	4	4	4	4	4	4	4	2	3	4	3	3	2	1	4	3	2	2	2	4	4	2	2	4				4	5	3	4	4
1981.0	ar	1	2	2	4	2	5	16.0	2	3	11	40.0	3	1	40.0	3	1	5	5	5	5	5	4	4	4	4	5	3	2	2	1	4	3	3	3	3	5	4	2	2	4				4	5	3	3	3
2102.0	ar	1	2	2	5	3	5	16.0	2	3	11	60.0	2	4	52.0	2	3	5	5	3	2	2	4	4	4	4	4	2	2	2	2	4	2	4	4	4	5	5	4	2	3				4	4	4	2	2
2111.0	ar	1	2	2	5	1	2	16.0	1	3	11	48.0	3	3	41.0	2	3	1	3	2	2	1	4	4	3	2	5	5	3	5	5	3	1	1	1	1	4	3	4	2	4				1	1	5	5	5
2429.0	ar	1	2	2	5	2	3	16.0	1	3	11	45.0	2	1	44.0	3	1	5	5	5	5	4	5	4	4	4	4	4	4	3	3	5	2	4	1	1	4	5	1	1	5				3	3	4	2	5
2476.0	ar	1	2	2	4	2	5	16.0	2	3	11	40.0	3	1	40.0	3	1	2	2	4	2	1	5	4	4	4	4	2	2	4	2	2	1	1	1	4	4	3	2	2	3				2	4	5	5	5
717.0	ar	2	1	1	2	2	4	16.0	2	3	11	47.0	3	1	50.0	3	3	1	1	2	1	1	4	4	2	4	4	4	4	4	4	1	1	1	1	1	2	2	1	1	2				2	2	5	5	5
2246.0	ar	2	2	2	5	2	5	16.0	1	3	11	53.0	3	1	44.0	2	3	2	3	3	3	3	3	3	3	3	3	3	3	1	3	3	1	1	1	1	3	2	3	3	3				5	3	5	5	5
147.0	ar	2	1	1	2	2	4	17.0	1	3	11	41.0	3	1	41.0	3	1	4	2	2	2	2	3	2	4	2	2	2	2	1	1	2	1	1	1	1	2	4	2	2	2				5	5	5	5	5
2082.0	ar	1	2	2	5	2	5	17.0	1	3	11	41.0	3	1	37.0	3	3	2	4	2	2	4	2	2	4	4	4	4	4	2	2	2	2	2	2	2	2	1	1	1	2				4	4	4	4	4
2437.0	ar	1	2	2	5	2	4	17.0	1	3	11	43.0	3	1	41.0	3	1	1	4	2	1	1	1	2	2	1	1	1	2	2	2	2	1	1	1	1	1	1	1	1	1	التعليم الإلكتروني يفتقر الى المصداقية والمتابعة والفهم من الطالب والمعلم			4	4	5	5	5
2445.0	ar	2	2	2	5	2	1	17.0	1	3	11	52.0	1	1	47.0	3	3	1	2	1	1	3	2	4	2	1	3	3	3	1	4	1	1	3	1	2	1	1	2	1	5				5	2	5	3	5
2527.0	ar	1	2	2	5	2	5	17.0	2	3	11	45.0	2	4	45.0	3	1	1	2	3	3	2	3	3	3	2	2	2	2	4	2	2	2	4	2	2	2	2	2	2	2	التعليم التقليدي افضل وارتب			2	4	4	2	4
2552.0	ar	1	2	2	5	2	2	17.0	2	3	11	44.0	3	1	43.0	3	1	3	4	3	2	1	4	4	3	4	5	5	5	4	4	3	1	1	1	1	5	2	2	1	4				2	2	5	5	5
2573.0	ar	1	2	2	4	3	3	17.0	1	3	11	52.0	3	1	40.0	3	1	3	2	3	1	1	3	2	1	2	2	1	1	1	2	2	1	2	1	1	5	4	1	2	5				5	4	5	4	5
2708.0	ar	1	2	2	5	2	4	17.0	2	3	11	45.0	1	2	38.0	3	3	4	4	4	4	5	4	4	4	4	4	3	3	5	5	5	5	5	4	5	4	4	4	5	5	؛			1	1	1	1	2
486.0	ar	1	2	2	5	2	3	17.0	1	3	11	52.0	3	1	39.0	3	1	4	2	3	3	2	2	4	2	2	4	4	4	1	1	2	1	1	1	1	3	2	1	1	3				5	5	5	5	5
595.0	ar	1	2	2	5	2	4	17.0	1	3	11	55.0	2	1	43.0	2	3	1	1	1	1	1	1	1	1	1	1	1	1	1	1	1	1	1	1	1	1	1	1	1	1				5	5	5	5	5
646.0	ar	1	1	1	2	2	3	17.0	2	3	11	60.0	2	1	50.0	3	1	1	2	3	2	1	3	2	1	2	1	3	1	4	2	2	1	1	1	1	4	2	2	2	3				2	4	5	5	5
1538.0	ar	1	2	2	5	1	4	17.0	1	3	11	41.0	2	1	38.0	4	1	5	5	4	3	5	5	5	5	4	5	3	5	1	1	4	3	1	1	2	4	4	2	2	4				5	5	3	5	5
1636.0	ar	1	2	2	5	2	4	17.0	2	3	11	45.0	1	4	40.0	3	1	1	1	1	1	1	1	1	4	3	1	1	1	2	3	1	1	1	1	1	5	3	4	5	5				4	3	5	5	5
1723.0	en	1	2	2	5	2	4	17.0	2	3	11	43.0	4	1	42.0	4	1	4	4	3	4	5	3	3	3	4	4	4	3	5	4	4	3	5	3	4	4	2	1	2	4	Math needs to be delivered in different way	homework and projects should be kept to minimum		1	2	3	1	3
1969.0	ar	1	5	5	9	2	4	17.0	1	3	11	70.0	1	3	50.0	1	3	4	4	4	4	4	4	4	4	4	4	4	4	4	3	4	3	2	1	1	4	4	3	3	4				2	3	3	4	5
2020.0	ar	1	1	1	1	2	1	17.0	2	3	11	57.0	4	1	44.0	2	3	5	4	4	4	2	5	5	5	5	5	5	4	4	4	4	1	1	1	1	4	4	4	4	4				2	2	5	5	5
2182.0	ar	1	2	2	5	2	3	17.0	1	3	11	47.0	4	1	43.0	3	3	1	1	2	1	2	3	4	2	1	1	2	2	4	1	2	1	2	2	2	4	1	2	2	3	التعليم عن بعد غير نافع تعليم ميت لا يعطي رغبه او تحفيز للمواصله	متعب جدا		2	5	5	4	4
2251.0	ar	1	2	2	5	2	4	17.0	2	3	11	43.0	3	4	41.0	4	1	5	5	5	5	3	5	5	5	5	5	5	5	4	2	5	3	1	1	1	3	3	1	3	3				2	4	3	5	5
2463.0	ar	1	2	2	5	2	5	17.0	2	3	11	45.0	2	1	43.0	2	3	4	5	4	4	2	4	4	3	5	4	3	3	4	4	4	2	2	2	2	4	4	4	4	4				2	2	4	4	4
2484.0	ar	1	2	2	5	2	4	17.0	2	3	11	42.0	2	1	42.0	3	1	5	4	4	4	3	3	3	4	4	4	3	3	2	2	4	2	2	1	2	4	4	3	2	4	لايوجد			4	4	4	4	5
2486.0	ar	1	2	2	5	2	4	17.0	1	3	11	45.0	3	1	41.0	3	3	2	2	2	2	2	2	3	3	2	3	3	4	3	2	2	2	2	2	2	2	2	2	2	2				3	4	4	4	4
2571.0	ar	1	2	2	5	2	3	17.0	2	3	11	52.0	3	1	50.0	3	1	1	3	2	2	1	5	5	4	3	5	5	3	5	2	5	3	3	1	1	5	5	4	5	5	.			1	4	3	3	5
2591.0	ar	1	2	2	5	2	1	17.0	2	3	11	47.0	3	1	45.0	3	1	2	2	1	1	1	3	3	3	3	2	3	3	5	4	3	1	1	1	1	4	3	3	3	3				1	2	5	5	5
2684.0	ar	1	1	1	2	2	3	17.0	2	3	11	41.0	4	1	38.0	3	3	2	3	1	3	1	2	2	4	2	4	1	1	5	5	5	1	1	1	1	3	3	2	2	3				1	1	5	5	5
2790.0	ar	1	2	2	5	2	1	17.0	2	3	11	44.0	3	1	37.0	4	1	2	5	1	3	4	4	4	3	4	4	5	4	5	5	5	1	1	1	1	5	5	2	4	4				1	1	5	5	5
1374.0	ar	1	2	2	4	1	6	18.0	2	3	11	47.0	3	1	37.0	1	3	3	2	2	2	4	4	4	2	4	4	3	3	3	1	4	2	2	2	2	4	3	1	1	4				3	5	4	4	4
1387.0	ar	1	2	2	5	1	5	18.0	2	3	11	51.0	3	1	43.0	2	1	4	3	3	3	2	3	2	3	3	2	3	2	2	1	3	1	1	1	1	3	4	2	2	3				4	5	5	5	5
1655.0	ar	1	2	2	5	3	5	18.0	2	3	11	50.0	1	2	41.0	3	2	2	1	1	1	1	3	3	4	3	2	2	1	5	5	4	1	1	2	1	4	1	4	2	4				1	1	5	5	4
1668.0	ar	1	2	2	5	2	6	18.0	2	3	11	49.0	1	1	47.0	2	3	4	5	5	4	5	4	4	4	5	5	5	5	2	2	5	2	4	1	2	4	4	2	4	4				4	4	4	2	5
2319.0	ar	1	2	2	5	2	3	18.0	2	3	11	50.0	2	1	45.0	3	1	2	2	4	2	5	5	5	5	5	3	4	5	1	1	2	1	1	1	1	4	2	1	1	2				5	5	5	5	5
2351.0	ar	2	2	2	5	2	4	18.0	1	3	11	40.0	1	1	36.0	1	3	3	4	4	4	1	5	4	4	2	5	4	5	1	1	4	2	1	1	1	5	4	1	1	5				5	5	4	5	5
2421.0	ar	1	2	2	5	2	5	18.0	2	3	11	46.0	3	1	41.0	3	1	4	3	5	4	1	5	4	3	4	3	4	4	5	3	4	1	2	1	2	4	3	2	2	4				1	3	5	4	5
1709.0	ar	1	2	2	5	3	5	18.0	1	3	12	55.0	4	1	47.0	3	3	2	2	3	2	1	2	2	2	2	3	2	1	4	5	3	1	1	1	1	5	4	3	4	3				2	1	5	5	5
1539.0	ar	2	2	2	5	1	4	18.0	1	3	12	46.0	2	1	43.0	2	3	4	4	4	4	3	4	4	4	4	4	4	4	2	2	4	2	3	1	1	4	4	3	2	4				4	4	4	3	5
1299.0	ar	1	2	2	5	1	5	18.0	1	3	12	43.0	4	1	40.0	3	1	5	5	5	4	4	3	3	3	5	4	3	4	4	4	5	2	1	3	2	5	5	4	4	4				2	2	4	5	3
1726.0	ar	1	2	2	5	2	3	18.0	1	3	12	50.0	3	1	39.0	3	1	3	2	2	2	2	2	2	2	3	2	1	2	1	1	3	1	1	1	1	2	2	1	1	2				5	5	5	5	5
2507.0	ar	2	2	2	5	2	5	18.0	1	3	12	41.0	4	1	36.0	1	3	3	3	4	4	2	4	4	4	2	3	4	3	3	4	5	2	2	2	2	3	3	1	1	3				3	2	4	4	4
242.0	ar	1	2	2	5	2	6	18.0	2	3	12	53.0	2	1	48.0	3	1	1	1	1	1	1	1	1	1	1	1	1	1	4	1	1	1	1	1	1	5	1	5	5	3	مش كل بيت فيه انترنت	مش كل بيت فيه جوالات ذكيه	مش كل بيت يقدر يدير وقت اولاده	2	5	5	5	5
466.0	ar	1	2	2	5	1	3	18.0	2	3	12	52.0	2	3	52.0	3	3	3	2	2	2	2	2	2	3	2	2	2	2	3	2	2	1	3	2	2	2	2	2	2	2				3	4	5	3	4
1701.0	ar	1	2	2	4	2	5	18.0	1	3	12	42.0	3	1	37.0	3	3	3	3	3	4	1	3	1	2	2	2	2	2	2	1	3	1	1	1	2	3	2	2	2	2				4	5	5	5	5
416.0	ar	1	2	2	5	2	3	17.0	2	3	12	50.0	4	4	49.0	3	3	5	5	5	4	5	4	5	5	4	4	5	5	5	4	5	2	1	2	1	5	5	2	4	5				1	2	4	5	4
452.0	ar	2	2	2	5	2	3	17.0	1	3	12	58.0	2	4	44.0	3	3	2	3	1	3	1	3	2	1	1	2	2	2	2	2	2	2	2	1	2	2	2	2	2	3	انا ام واست معلمه ولامبرمجة ولا منسقه	وموضوع التعليم الالكتروني تقبلته بسببوضع الفايروس وحمايه اولادي فقط		4	4	4	4	5
777.0	ar	1	2	2	5	2	6	17.0	2	3	12	55.0	2	1	50.0	3	3	3	4	2	2	1	4	4	3	4	4	4	3	2	1	2	1	1	1	2	4	4	2	4	4	وفقكم الله تعالى هذا لايلغي افضلية التعليم التقليدي واستخدام الطرق الحديثه كما الان في زيادة استيعاب نشاط الطلاب وتوجههم نحو التعلم الالكتروني مع الحرص على نقل وتلقي المعلومات بكل صدق ومن الموسوعات الصحيحه والمواد الدينيه من كتبها وسندها لان بعض المعلمات بيخلطو بين ماهو شائع عل			4	5	5	5	5
2010.0	ar	1	2	2	5	3	6	17.0	1	3	12	60.0	3	1	50.0	2	3	3	4	3	3	4	4	4	4	3	4	4	3	3	2	4	2	1	1	1	5	4	2	2	4				3	4	4	5	5
2268.0	ar	1	3	3	12	2	5	17.0	1	3	12	50.0	3	1	41.0	1	3	3	1	3	2	2	4	2	3	2	5	4	4	4	4	3	1	2	1	1	5	4	2	2	4				2	2	5	4	5
2280.0	ar	1	2	2	5	2	5	17.0	2	3	12	47.0	3	1	35.0	2	3	4	3	4	2	2	5	5	4	5	4	2	5	4	5	4	2	2	1	2	5	5	1	4	4				2	1	4	4	5
2288.0	ar	1	2	2	5	2	1	17.0	2	3	12	58.0	3	1	57.0	3	3	3	4	4	4	4	4	3	3	4	4	4	4	4	4	4	2	3	1	3	5	5	3	2	4				2	2	4	3	5
2334.0	ar	1	2	2	5	2	5	17.0	1	3	12	43.0	3	1	50.0	3	2	1	2	2	2	1	1	1	2	1	1	2	1	1	1	1	1	2	1	1	2	2	1	2	2				5	5	5	4	5
2370.0	ar	1	2	2	5	3	5	17.0	2	3	12	46.0	3	1	35.0	2	3	5	5	3	5	4	5	5	5	5	5	5	5	1	2	5	1	5	4	3	5	4	4	5	5				5	4	5	1	2
233.0	ar	1	2	2	5	2	2	17.0	1	3	12	38.0	4	1	36.0	4	1	5	5	5	5	5	5	5	4	4	5	3	4	5	4	4	4	4	2	4	5	5	5	4	5				1	2	2	2	4
1007.0	ar	1	2	2	4	1	2	17.0	2	3	12	50.0	3	1	43.0	3	1	3	5	4	4	4	4	4	4	4	4	4	4	2	2	4	1	1	1	1	4	3	2	2	3				4	4	5	5	5
1229.0	en	2	3	3	12	2	3	17.0	1	3	12	54.0	3	1	42.0	3	1	3	2	3	2	1	2	2	3	2	2	2	3	4	4	2	1	1	1	1	2	3	2	4	3	Interactive and collaborative online teaching is highly recommended			2	2	5	5	5
1712.0	ar	1	1	1	2	3	1	17.0	2	3	12	36.0	4	1	32.0	4	2	3	3	4	2	1	4	5	4	3	3	4	4	3	4	1	1	1	1	1	4	4	2	4	3				3	2	5	5	5
1905.0	ar	1	2	2	5	2	3	17.0	1	3	12	63.0	2	3	41.0	2	3	4	4	4	3	4	4	4	4	3	4	3	3	3	2	4	2	3	2	2	4	4	3	4	4				3	4	4	3	4
1915.0	ar	1	2	2	5	2	3	17.0	1	3	12	38.0	3	1	30.0	4	1	4	4	4	4	4	3	3	4	4	3	3	3	3	3	3	2	2	3	2	4	4	2	3	4				3	3	4	4	3
1946.0	ar	1	2	2	5	3	3	17.0	2	3	12	35.0	3	1	35.0	2	1	4	4	4	4	4	4	4	4	4	4	4	4	2	4	4	2	2	2	3	4	4	2	4	2				4	2	4	4	4
1966.0	ar	1	1	1	2	1	1	17.0	1	3	12	40.0	4	1	35.0	3	1	5	5	5	5	5	3	3	4	3	4	3	3	2	2	4	4	4	2	2	4	4	2	2	4				4	4	2	2	4
2041.0	ar	1	1	1	2	1	6	17.0	1	3	12	63.0	4	3	56.0	3	3	2	2	1	1	1	2	3	2	2	2	2	2	3	3	2	1	1	2	1	3	2	3	3	3				3	3	5	5	4
2091.0	ar	2	2	2	5	2	4	17.0	2	3	12	54.0	2	4	49.0	3	3	3	4	3	3	2	3	5	4	4	5	3	3	4	4	4	3	2	2	2	4	3	3	4	5				2	2	3	4	4
2097.0	ar	1	2	2	5	2	5	17.0	2	3	12	61.0	2	2	52.0	2	3	4	4	3	4	2	4	4	4	4	4	2	2	2	2	4	4	4	4	4	4	4	4	2	4				4	4	2	2	2
2191.0	ar	1	2	2	5	2	6	17.0	2	3	12	78.0	1	4	50.0	2	3	4	4	2	2	2	3	4	4	4	4	3	4	3	2	4	2	2	3	2	4	4	1	1	3				3	4	4	4	3
2294.0	ar	1	2	2	5	2	1	17.0	2	3	12	53.0	2	1	43.0	3	3	2	3	2	2	2	3	2	3	2	4	4	2	4	4	3	1	2	1	1	3	2	2	4	3				2	2	5	4	5
2409.0	ar	1	2	2	5	2	5	17.0	1	3	12	55.0	3	1	45.0	2	3	2	2	3	3	1	3	3	3	2	2	2	2	4	2	2	2	2	1	2	4	3	3	3	4				2	4	4	4	5
2435.0	ar	1	2	2	5	2	4	17.0	1	3	12	44.0	3	1	37.0	3	3	5	5	5	5	5	5	5	5	5	5	4	4	4	4	5	4	4	4	4	5	5	4	4	4	مع هذه الازمه نتمنى التعليم يكون عن بعد لكل الصفوف			2	2	2	2	2
2478.0	ar	1	2	2	5	2	4	17.0	1	3	12	40.0	3	1	40.0	3	3	4	2	2	2	2	2	4	4	4	4	2	4	4	2	2	4	5	2	4	4	3	1	2	3				2	4	2	1	4
2567.0	ar	1	2	2	5	2	3	17.0	1	3	12	42.0	4	4	37.0	4	1	4	4	2	2	2	3	4	4	4	4	4	4	5	4	3	1	2	1	1	2	2	2	2	4				1	2	5	4	5
2703.0	ar	1	2	2	5	2	5	17.0	2	3	12	46.0	2	1	45.0	1	3	1	3	2	1	1	3	4	3	2	4	4	3	4	2	5	1	1	1	2	4	3	3	2	4				2	4	5	5	5
2745.0	ar	1	2	2	5	2	3	17.0	2	3	12	60.0	2	4	45.0	2	3	2	2	1	1	2	4	4	1	4	4	2	3	4	1	3	2	2	1	2	4	2	2	2	3				2	5	4	4	5
170.0	ar	2	2	2	5	2	6	18.0	2	3	12	47.0	3	1	38.0	2	2	3	2	2	1	1	2	2	3	3	2	2	2	2	2	2	1	1	1	1	3	1	1	3	3				4	4	5	5	5
535.0	en	1	1	1	2	2	4	18.0	1	3	12	45.0	2	4	40.0	2	3	1	1	1	1	1	1	1	1	1	1	1	1	1	4	1	1	1	1	1	2	2	2	3	3				5	2	5	5	5
652.0	ar	1	1	1	2	2	4	18.0	1	3	12	45.0	3	1	40.0	3	1	4	4	4	4	3	4	3	3	3	4	4	4	4	3	3	2	2	2	2	3	3	3	3	3				2	3	4	4	4
1142.0	ar	1	2	2	5	2	3	18.0	1	3	12	60.0	1	4	48.0	3	1	5	5	3	4	4	3	3	4	3	5	3	3	5	5	5	4	4	2	2	4	4	4	3	3	التعليم الالكتروني ممتاز ولكنه لا يغني عن التعليم العادي بل قد يكون مساندًا وداعمًا له	أرى لو قللت ساعات الدوام الرسمي مقابل إضافة التعليم الافتراضي		1	1	2	2	4
1298.0	ar	1	2	2	5	1	3	18.0	1	3	12	48.0	3	1	45.0	3	1	5	4	4	4	3	3	3	4	3	4	3	3	4	5	3	3	2	2	3	5	4	2	2	4				2	1	3	4	4
1697.0	ar	2	2	2	5	3	2	18.0	1	3	12	50.0	3	3	48.0	3	3	1	1	1	1	1	1	1	1	1	1	1	1	1	1	1	1	1	1	1	4	2	2	1	4				5	5	5	5	5
1820.0	ar	1	1	1	2	3	1	18.0	2	3	12	44.0	2	3	41.0	3	1	2	2	1	3	1	4	4	1	1	3	2	2	2	1	1	1	1	1	1	2	2	1	1	4				4	5	5	5	5
1827.0	ar	1	2	2	5	3	1	18.0	2	3	12	64.0	2	3	45.0	1	3	5	4	5	5	5	4	5	5	4	4	4	3	4	5	3	3	4	1	1	5	5	3	1	5				2	1	3	2	5
1865.0	ar	1	5	5	11	2	3	18.0	2	3	12	60.0	1	4	50.0	1	3	3	5	5	5	5	5	5	5	5	5	5	5	1	1	4	1	1	1	1	5	5	1	1	5				5	5	5	5	5
2003.0	ar	1	5	5	9	2	3	18.0	2	3	12	45.0	3	1	39.0	2	1	3	3	3	2	2	3	4	4	4	3	4	4	2	1	3	2	2	2	3	3	4	2	3	3				4	5	4	4	4
2276.0	ar	1	2	2	5	2	3	18.0	2	3	12	55.0	2	1	45.0	3	1	3	3	4	3	3	4	3	4	4	4	4	4	4	4	4	2	2	2	2	4	4	3	3	4				2	2	4	4	4
2291.0	ar	1	2	2	5	2	3	18.0	1	3	12	38.0	4	1	37.0	4	1	5	5	5	4	4	4	4	4	4	4	4	4	1	3	3	2	1	1	2	4	4	3	3	5				5	3	4	5	5
2301.0	ar	1	2	2	5	2	6	18.0	2	3	12	50.0	3	1	45.0	3	1	4	4	4	4	4	2	2	4	4	4	4	4	2	2	4	2	2	2	2	4	4	2	2	4	انه شئ مريح لأكن أفضل ان يكون الوصول للمعلمة سهل	و اشكر الوطن بشدة لتبهم و جهدهم		4	4	4	4	4
2525.0	ar	1	2	2	5	2	3	18.0	2	3	12	55.0	1	1	48.0	3	3	4	5	4	4	3	4	4	4	3	3	4	4	3	4	4	3	3	2	2	4	4	4	4	4	شكرا على كل الجهود التي بذلت من اجل ابنائنا			3	2	3	3	4
2588.0	ar	1	2	2	5	2	4	18.0	2	3	12	47.0	4	1	45.0	3	1	2	1	1	1	1	2	3	3	1	4	2	2	2	2	3	1	1	1	2	5	3	2	2	3				4	4	5	5	5
2619.0	ar	1	2	2	5	2	3	18.0	2	3	12	50.0	3	1	48.0	3	2	2	3	4	2	2	3	3	3	3	2	2	2	1	1	2	1	1	1	1	3	2	2	2	3				5	5	5	5	5
2764.0	ar	1	2	2	4	2	5	18.0	2	3	12	60.0	3	2	50.0	3	2	3	4	4	3	2	2	2	3	3	2	2	2	4	4	2	2	2	2	2	4	3	4	4	4				2	2	4	4	4
2772.0	ar	1	2	2	5	2	6	18.0	2	3	12	38.0	3	1	36.0	3	3	3	4	3	4	4	4	4	4	4	4	4	4	4	2	4	2	3	3	3	4	4	3	3	4				2	4	4	3	3
2775.0	ar	1	2	2	5	2	1	18.0	2	3	12	40.0	2	2	33.0	2	3	4	4	4	4	4	4	4	4	4	4	4	4	4	4	4	4	3	2	2	4	4	4	4	4				2	2	2	3	4
2778.0	ar	1	2	2	5	2	3	18.0	2	3	12	50.0	3	1	38.0	2	3	2	3	2	1	2	4	4	3	2	4	3	2	5	4	4	1	1	1	1	2	2	3	4	4				1	2	5	5	5
1024.0	ar	1	5	5	9	2	4	18.0	2	3	12	56.0	3	1	40.0	3	1	3	3	3	3	3	3	3	3	3	3	3	3	3	3	3	3	3	3	3	3	3	3	3	3				3	3	3	3	3
1440.0	ar	1	2	2	5	1	4	18.0	2	3	12	40.0	4	2	30.0	3	3	4	2	4	2	2	3	4	4	3	2	2	2	4	4	2	2	1	2	1	4	5	2	4	4				2	2	4	5	4
1497.0	ar	1	1	1	2	2	1	18.0	1	3	12	52.0	3	1	50.0	3	1	2	2	2	2	2	2	1	1	2	2	2	2	2	2	2	2	2	2	2	4	2	2	2	2				4	4	4	4	4
1535.0	ar	1	2	2	5	2	3	18.0	2	3	12	50.0	3	4	40.0	3	4	1	1	1	1	1	1	4	1	1	1	1	1	1	1	1	1	1	1	1	1	1	2	1	1				5	5	5	5	5
1591.0	ar	1	2	2	5	1	3	18.0	2	3	12	44.0	1	1	34.0	2	1	5	5	2	2	3	5	4	5	5	5	5	5	2	2	5	1	4	1	1	3	2	2	1	2				4	4	5	2	5
1599.0	ar	1	2	2	5	1	1	18.0	2	3	12	65.0	3	3	60.0	3	3	2	3	3	3	3	2	4	4	2	3	4	3	3	1	1	1	1	1	1	5	3	2	2	3				3	5	5	5	5
1670.0	ar	1	1	1	2	1	2	18.0	1	3	12	50.0	4	1	51.0	3	1	4	4	3	5	1	4	3	3	4	4	2	2	5	5	3	3	2	3	4	5	5	3	3	4				1	1	3	4	3
1676.0	ar	2	1	1	2	3	6	18.0	2	3	12	50.0	3	4	40.0	2	3	1	1	1	1	1	4	2	1	1	4	1	1	5	5	1	1	2	1	2	3	2	1	1	5				1	1	5	4	5
1693.0	ar	1	3	3	12	2	2	18.0	2	3	12	48.0	2	3	43.0	2	3	3	3	3	3	2	4	4	4	4	4	4	4	4	2	4	2	2	1	1	5	1	1	1	4				2	4	4	4	5
1880.0	ar	1	2	2	5	3	6	18.0	1	3	12	63.0	3	1	56.0	3	3	5	5	5	5	4	5	4	5	5	4	4	5	4	3	4	3	2	1	1	5	5	4	4	5				2	3	3	4	5
1926.0	en	2	2	2	5	2	4	18.0	1	3	12	55.0	2	3	45.0	2	3	4	4	4	4	4	4	4	4	4	4	4	3	4	4	4	2	2	2	3	4	4	4	4	4				2	2	4	4	4
1987.0	ar	1	2	2	5	2	5	18.0	2	3	12	60.0	1	3	55.0	1	3	4	2	4	2	2	4	2	4	4	4	2	2	2	2	2	2	2	2	2	4	2	4	2	3				4	4	4	4	4
2149.0	ar	2	2	2	5	3	3	18.0	2	3	12	60.0	1	2	54.0	1	3	2	1	2	1	1	1	1	1	2	1	1	1	1	1	3	1	1	1	1	4	1	1	1	1				5	5	5	5	5
2177.0	ar	1	2	2	5	2	5	18.0	2	3	12	60.0	2	4	40.0	3	3	2	2	3	4	2	1	2	2	2	2	2	3	4	4	2	2	4	1	2	4	3	1	2	3				2	2	4	2	5
2185.0	ar	1	2	2	5	2	4	18.0	1	3	12	45.0	3	1	39.0	3	1	4	4	3	3	2	3	2	3	3	2	2	3	4	4	4	1	4	1	1	5	3	2	4	5				2	2	5	2	5
2283.0	ar	1	2	2	5	2	6	18.0	2	3	12	53.0	3	1	52.0	3	1	5	2	4	3	1	1	1	5	4	2	2	4	1	2	3	1	1	1	3	5	2	2	2	5				5	4	5	5	5
2330.0	en	1	2	2	5	2	3	18.0	1	3	12	50.0	2	2	50.0	3	1	4	5	3	3	5	5	5	4	4	4	5	4	2	2	5	2	2	1	1	5	1	1	1	2				4	4	4	4	5
2362.0	ar	1	2	2	5	2	5	18.0	2	3	12	44.0	2	4	41.0	3	1	4	4	3	2	2	4	4	4	2	4	2	4	1	1	4	2	2	2	2	2	2	1	1	3				5	5	4	4	4
2481.0	ar	1	2	2	5	2	4	18.0	1	3	12	40.0	3	1	40.0	3	3	2	2	2	2	2	4	4	3	4	4	2	2	1	1	2	1	2	1	3	3	3	2	2	3				5	5	5	4	5
2514.0	ar	1	5	5	9	2	3	18.0	2	3	12	50.0	1	3	50.0	1	3	2	3	1	2	4	1	1	1	3	3	3	3	3	3	3	1	1	1	1	3	2	3	1	3				3	3	5	5	5
2536.0	ar	1	2	2	5	2	5	18.0	1	3	12	55.0	2	3	44.0	2	3	1	1	4	1	1	5	3	4	4	3	3	3	2	2	5	1	1	1	2	1	1	1	1	2				4	4	5	5	5
2550.0	ar	1	1	1	2	2	3	18.0	1	3	12	60.0	2	1	40.0	2	3	2	1	2	1	1	1	2	1	1	1	1	1	2	4	1	2	1	1	1	2	2	1	1	2				4	2	4	5	5
2686.0	ar	1	2	2	5	2	4	18.0	1	3	12	60.0	3	3	42.0	2	3	3	3	3	1	1	2	4	1	2	4	4	2	1	1	5	4	2	1	2	3	3	3	1	3				5	5	2	4	5
2720.0	ar	1	2	2	5	2	5	18.0	2	3	12	47.0	4	1	42.0	3	1	4	4	4	2	2	3	3	2	3	4	4	4	2	1	3	1	1	1	2	4	3	2	2	4				4	5	5	5	5
2837.0	ar	1	2	2	5	3	1	18.0	2	3	12	53.0	4	1	54.0	3	4	2	4	2	2	1	4	2	4	3	4	4	4	5	5	5	1	1	1	1	5	5	4	4	5				1	1	5	5	5
583.0	ar	1	2	2	5	2	4	18.0	2	3	12	44.0	3	1	41.0	3	1	3	3	2	3	2	4	3	3	4	4	2	4	4	4	2	2	2	1	3	4	4	4	2	5				2	2	4	4	5
2306.0	ar	1	2	2	5	2	5	18.0	2	3	12	47.0	2	1	40.0	3	1	3	2	3	2	1	4	3	3	4	4	3	2	3	1	3	1	1	1	2	5	2	1	1	4				3	5	5	5	5
1875.0	ar	1	2	2	5	2	6	18.0	1	3	12	45.0	3	1	35.0	3	1	4	4	4	4	4	4	4	4	4	4	4	4	2	2	4	2	2	2	2	4	4	2	3	4				4	4	4	4	4
2344.0	ar	1	1	1	1	2	2	18.0	1	3	12	45.0	3	4	44.0	3	4	5	5	5	4	4	4	5	4	4	4	5	4	4	3	4	3	4	2	3	5	4	4	4	4				2	3	3	2	4
2408.0	ar	2	2	2	5	2	4	18.0	2	3	12	60.0	1	1	45.0	1	3	3	2	2	2	1	3	4	4	4	2	3	1	5	5	4	1	2	1	2	4	3	4	4	4				1	1	5	4	5
1678.0	ar	1	2	2	5	1	6	18.0	2	3	12	43.0	2	1	34.0	1	3	5	5	4	5	3	5	5	5	4	5	4	2	4	2	5	3	4	1	1	5	5	2	4	5				2	4	3	2	5
1921.0	ar	1	2	2	5	1	4	18.0	1	3	12	55.0	2	3	45.0	2	3	4	4	4	4	3	3	4	4	4	4	4	4	4	4	3	3	2	2	3	4	4	4	4	4				2	2	3	4	4
1929.0	en	1	2	2	5	3	4	18.0	1	3	12	55.0	2	3	45.0	2	3	4	4	4	4	4	4	4	4	4	4	4	4	2	2	4	2	2	2	3	4	4	4	4	4				4	4	4	4	4
2721.0	ar	1	2	2	5	2	5	18.0	1	3	12	45.0	4	4	35.0	3	3	5	5	5	5	5	5	5	5	4	3	3	1	2	3	2	2	2	3	3	3	3	3	2	4				4	3	4	4	3
585.0	ar	1	1	1	2	2	5	18.0	1	3	12	58.0	3	4	43.0	3	3	1	1	1	1	3	1	2	3	1	1	3	3	1	3	4	3	1	1	1	1	1	2	2	2				5	3	3	5	5
2039.0	ar	1	2	2	5	1	5	18.0	2	3	12	54.0	3	1	45.0	3	1	3	3	4	4	4	3	4	3	3	4	4	3	3	4	3	2	5	2	1	2	4	4	2	4				3	2	4	1	4
2425.0	ar	1	2	2	5	2	5	18.0	2	3	12	44.0	2	1	40.0	3	1	5	5	4	4	4	4	4	5	4	4	4	4	3	2	5	2	4	2	2	4	4	3	3	4				3	4	4	2	4
1671.0	ar	1	2	2	4	2	4	18.0	1	3	12	45.0	2	4	40.0	2	3	4	5	3	3	5	5	5	5	5	5	3	5	5	3	5	5	5	1	2	5	5	4	4	5				1	3	1	1	5
2107.0	ar	1	2	2	5	2	4	18.0	2	3	12	40.0	2	1	30.0	2	3	3	2	2	3	2	3	3	3	4	3	3	3	3	3	3	3	3	3	2	2	3	2	2	3				3	3	3	3	3
2018.0	ar	1	2	2	5	3	2	18.0	1	3	12	59.0	3	4	47.0	4	1	4	5	4	5	5	4	3	5	4	3	3	5	3	2	4	1	2	2	2	5	3	2	3	4				3	4	5	4	4
562.0	ar	1	2	2	5	2	4	18.0	1	3	12	50.0	4	4	42.0	3	3	2	3	3	2	2	4	4	4	4	4	4	4	5	4	4	1	1	1	2	3	4	3	4	3				1	2	5	5	5
2154.0	ar	1	2	2	5	2	5	18.0	1	3	12	53.0	2	3	40.0	3	2	4	3	2	2	2	2	2	3	2	2	2	2	1	1	3	1	1	1	1	5	3	3	3	3				5	5	5	5	5
1739.0	ar	1	2	2	5	3	5	18.0	2	3	12	51.0	2	1	52.0	4	1	3	4	3	4	4	2	4	3	4	4	4	4	4	2	4	2	1	1	1	4	4	2	3	5				2	4	4	5	5
2113.0	ar	2	2	2	5	2	4	18.0	1	3	12	54.0	3	1	49.0	3	3	4	4	4	4	3	4	4	4	4	4	4	4	3	4	3	3	2	1	1	4	4	3	3	3				3	2	3	4	5
2530.0	ar	1	2	2	5	2	6	18.0	2	3	12	49.0	3	1	43.0	2	3	2	1	1	1	1	1	1	1	1	1	1	1	5	1	1	1	1	1	1	3	3	4	5	3				1	5	5	5	5
1541.0	ar	2	2	2	5	3	5	18.0	1	3	12	45.0	3	4	41.0	3	4	5	5	4	5	5	5	5	5	5	5	5	5	1	1	5	1	1	1	1	4	5	1	1	5				5	5	5	5	5
2087.0	ar	1	2	2	5	2	4	18.0	2	3	12	56.0	1	2	46.0	3	2	1	1	1	1	1	1	1	1	1	1	1	1	5	5	1	1	1	1	1	4	2	4	4	5				1	1	5	5	5
1020.0	ar	1	2	2	4	2	6	18.0	1	3	12	56.0	3	1	44.0	3	3	4	2	3	3	2	3	3	3	3	3	3	3	3	2	4	2	2	1	1	4	3	2	2	4	التعليم عبر الانترنت غير جيد وغير فعال			3	4	4	4	5
2292.0	ar	1	2	2	5	2	5	18.0	1	3	12	53.0	4	1	48.0	3	1	4	4	3	3	2	3	4	3	3	4	3	3	4	3	2	2	1	1	1	4	3	2	2	3				2	3	4	5	5
1902.0	ar	1	2	2	5	2	5	18.0	2	3	12	46.0	2	2	44.0	3	2	3	4	3	3	3	4	4	4	4	4	4	4	4	3	3	3	2	4	4	3	2	3	3	2				2	3	3	4	2
382.0	ar	1	2	2	5	2	2	18.0	2	3	12	60.0	1	1	57.0	3	1	3	5	1	1	1	3	4	2	1	1	2	3	5	4	3	1	2	1	2	4	3	3	2	5				1	2	5	4	5
2029.0	ar	1	2	2	5	1	3	18.0	2	3	12	44.0	3	1	43.0	2	3	5	4	4	4	2	2	4	4	4	4	4	3	4	4	4	1	1	1	1	4	4	4	4	4				2	2	5	5	5
250.0	ar	1	2	2	5	2	2	18.0	2	3	12	52.0	1	2	50.0	3	2	3	2	3	3	2	4	4	4	4	3	3	3	2	2	2	2	2	2	2	3	3	3	3	3				4	4	4	4	4
1986.0	ar	1	2	2	5	2	5	18.0	2	3	12	52.0	3	3	52.0	3	3	5	3	4	3	4	5	3	4	2	4	2	2	3	4	4	4	1	4	2	2	4	4	2	3				3	2	2	5	2
2384.0	ar	1	2	2	5	2	6	18.0	1	3	12	69.0	3	3	58.0	3	4	3	3	3	3	2	2	3	2	2	3	3	3	3	1	3	1	1	1	1	4	3	2	3	4	كان الله في عونكم			3	5	5	5	5
1948.0	ar	2	2	2	5	3	1	18.0	2	3	12	55.0	3	2	44.0	3	3	2	3	3	3	3	4	4	4	4	4	3	2	1	1	3	2	2	1	1	5	3	1	2	5				5	5	4	4	5
506.0	ar	1	2	2	5	2	5	18.0	2	3	12	59.0	3	2	52.0	3	4	2	4	2	2	1	1	1	1	1	1	1	1	4	2	2	1	2	1	1	3	2	2	2	3				2	4	5	4	5
1423.0	ar	1	2	2	5	1	6	18.0	1	3	12	61.0	2	3	54.0	1	3	1	2	1	1	1	1	1	1	1	1	1	1	1	1	3	2	1	1	1	5	1	5	5	4	لايوجد نت ولاجهاز للبناء لتعلم عن بعد وصعب	علينا تامينها لهم وكذلك ليس لدينًا علم بالكمبيوتر	ولابد من المدرسة ليستفيديو أكثر من الدراسة عن بعد	5	5	4	5	5
1744.0	ar	1	2	2	5	3	5	18.0	2	3	12	57.0	1	3	50.0	1	3	2	2	2	2	2	2	2	2	2	2	2	2	2	2	2	2	2	2	2	3	2	2	2	3	افضل التعليم في المدارس بشكل مباشر مع المعلم	التعليم عن بعد مرهق بسبب عدم توفر النت احيانا	واحيانا الموقع نفسه مايفتح وشكرا	4	4	4	4	4
1345.0	ar	1	3	3	12	1	6	18.0	1	3	12	64.0	2	3	54.0	1	3	3	1	1	1	4	3	4	4	4	4	3	3	1	1	5	4	4	1	3	4	1	1	4	3				5	5	2	2	5
2025.0	ar	2	2	2	5	2	1	18.0	1	3	12	55.0	3	1	35.0	3	3	3	1	3	2	2	4	2	2	2	2	4	4	4	1	1	1	1	1	2	2	1	4	4	3				2	5	5	5	5
527.0	ar	1	2	2	5	2	1	18.0	1	3	12	60.0	2	3	54.0	3	4	3	2	2	2	2	2	2	2	2	2	2	2	4	2	2	2	2	1	1	2	2	3	2	3				2	4	4	4	5
[truncated: 10 more columns]
